# Supplementary material for: Plasma protein binding prediction focusing on residue-level features and circularity of cyclic peptides by deep learning
Source: Bioinformatics. 2021 Nov 22;38(4):1110–7. doi: 10.1093/bioinformatics/btab726 (PMC8796384; doi:10.1093/bioinformatics/btab726)
Supplement: btab726_supplementary_data [file btab726_supplementary_data.zip]

Archive with 2 entries (2 files):
- 20210922_Supplementary_Data.pdf
- 20210922_Supporting_Data.xlsx
