# Supplementary material for: Plasma protein binding prediction focusing on residue-level features and circularity of cyclic peptides by deep learning
Source: Bioinformatics. 2021 Nov 22;38(4):1110–7. doi: 10.1093/bioinformatics/btab726 (PMC8796384; doi:10.1093/bioinformatics/btab726)
Supplement: btab726_supplementary_data [file btab726_supplementary_data.zip › 20210922_Supporting_Data.xlsx]

## Sheet: header
Supporting Data
Plasma protein binding prediction focusing on residue-level features and circularity of cyclic peptides by deep learning
Jianan Li 1,3, Keisuke Yanagisawa 1,2, Yasushi Yoshikawa 1,2, Masahito Ohue 1,2, and Yutaka Akiyama 1,2,＊
1. Department of Computer Science, School of Computing, Tokyo Institute of Technology, Meguro-ku, Tokyo 152-8550, Japan 2. Middle-Molecule IT-based Drug Discovery Laboratory (MIDL), Tokyo Institute of Technology, Kawasaki, Kanagawa 210-0821, Japan 3. AIST-TokyoTech Real World Big-Data Computation Open Innovation Laboratory (RWBC-OIL), National Institute of Advanced Industrial Science and Technolo…
＊To whom correspondence should be addressed. Contact: akiyama@c.titech.ac.jp

## Sheet: 147 whole-peptide descriptors
compound	used for	ast_violation	a_acid	a_donacc	a_nCl	a_nF	a_nS	balabanJ	BCUT_PEOE_0	BCUT_PEOE_1	BCUT_SLOGP_0	BCUT_SLOGP_1	BCUT_SLOGP_2	BCUT_SLOGP_3	BCUT_SMR_1	BCUT_SMR_2	BCUT_SMR_3	b_1rotN	b_1rotR	b_max1len	chi1_C	chiral	chiral_u	density	diameter	GCUT_PEOE_0	GCUT_PEOE_1	GCUT_PEOE_2	GCUT_SLOGP_0	GCUT_SLOGP_1	GCUT_SLOGP_2	GCUT_SLOGP_3	GCUT_SMR_1	GCUT_SMR_2	h_emd	h_emd_C	h_logD	h_logS	h_log_dbo	h_pavgQ	h_pKa	h_pKb	h_pstates	h_pstrain	lip_don	lip_violation	logP(o/w)	logS	mutagenic
PD.1	training	-0.1748	-0.753661	-0.125242	-0.235273	-0.144164	-0.139542	-0.779211	-0.250314	0.729411	0.652147	1.05711	-0.373497	0.489612	0.636334	-0.109301	1.73143	-0.998256	-1.31592	-0.496844	-0.190323	0.782516	-0.0840663	-0.447259	-0.616033	-0.396049	0.786366	-0.894199	1.05317	-0.0533339	0.312304	0.86525	-1.2665	-1.28254	-0.63187	-0.376871	0.345725	-0.206756	-0.0513665	0.0560481	1.71878	-1.27766	0.323082	1.04701	-0.624996	0.103142	0.395149	0.0499581	-0.0727393
PD.2	training	-0.1748	-0.753661	0.656785	-0.235273	-0.144164	-0.139542	0.11244	-0.300718	0.253939	-0.0502559	-0.505361	-0.155033	0.883342	-0.0465587	0.08908	-0.248027	2.12765	1.28611	1.19644	1.30876	1.43177	-0.0840663	-1.20287	1.69133	1.60843	0.474143	0.269832	-1.03645	1.2894	0.601862	1.35916	0.969599	0.560863	1.54224	1.32146	-0.204388	-0.509186	-0.0513665	1.64273	-0.439763	1.07982	-0.340511	-0.515654	1.55962	0.103142	1.07555	-1.76846	-0.0727393
PD.3	training	-0.1748	-0.753661	0.433349	-0.235273	-0.144164	-0.139542	-0.748013	-0.139326	0.474241	-0.0497521	-0.369711	0.592792	0.490006	-0.0600821	-0.000613917	1.72729	0.472756	-0.246544	0.349796	0.826321	1.10714	-0.0840663	-0.460052	1.06205	-0.39444	0.625045	-0.161009	-1.03607	-0.225229	0.700223	1.24756	-0.38013	-0.720798	0.786777	0.542166	-0.253636	-0.348553	-0.0513665	0.777064	-0.410888	1.07982	-0.342495	-0.517222	0.935441	0.103142	0.5587	-0.84607	-0.0727393
PD.4	training	-0.1748	-0.753661	1.10366	-0.235273	-0.144164	-0.139542	-0.637762	-0.244095	0.195307	0.602227	-0.493919	-0.703391	0.149856	-0.13971	0.0843065	0.941598	-0.0788734	-0.836275	-0.496844	0.569546	0.782516	-0.0840663	-0.313685	1.06205	-0.39571	0.504043	-0.46168	1.05315	-0.315345	-0.29634	0.265255	0.00517368	-0.0886453	0.122115	0.798087	0.796185	-0.84209	-0.0513665	0.0504001	-0.518235	-1.27687	0.36868	1.06494	0.155222	0.103142	0.0512562	-0.747746	-0.0727393
PD.5	training	-0.1748	-0.753661	0.880221	-0.235273	-0.144164	-0.139542	-0.0346487	-1.07198	-0.0885683	0.56957	-0.505361	-0.0350929	0.314647	-0.109648	-0.0831715	0.0110144	0.28888	-0.105037	-0.496844	0.607141	0.782516	-0.0840663	-0.727154	0.432769	-0.395705	0.746049	-0.123949	1.05315	-0.0792739	0.414369	0.530238	-0.01498	0.0952347	-0.0257518	0.0720912	1.213	-0.764211	-0.0513665	-0.0938212	-0.600873	1.07982	-0.326592	-0.501347	0.311266	0.103142	1.09738	-1.03644	-0.0727393
PD.6	training	-0.1748	-0.753661	0.656785	-0.235273	-0.144164	-0.139542	0.272319	-0.836634	1.4973	0.614201	1.19943	-1.75696	0.236756	1.57706	-1.87216	-0.191898	-0.26275	-0.201131	-0.496844	-0.381952	0.782516	-0.0840663	-0.620582	0.013248	0.818745	0.746049	-1.76013	1.05315	0.0686462	-1.53336	-0.0175021	-0.0712958	-1.15877	-0.349905	-0.0892965	0.317662	-0.100879	-0.0513665	0.195462	-0.37725	-1.39027	2.15031	2.63025	-0.312909	0.103142	-0.289278	0.00656995	-0.0727393
PD.7	training	-0.1748	-0.753661	1.10366	-0.235273	-0.144164	-0.139542	-0.727877	-0.694929	-2.13704	-0.0491586	-0.505361	0.626269	0.286481	-1.36428	0.909381	1.22646	1.20826	-0.218577	0.349796	1.71176	1.43177	-0.0840663	-0.838733	1.06205	0.806944	0.504043	0.316979	-1.03608	0.952556	0.72464	2.44609	0.249699	0.687492	0.968422	2.18409	1.02058	-1.51753	-0.0513665	0.909184	-0.71104	-1.27779	0.446576	1.09141	0.623353	0.103142	1.27268	-1.4566	-0.0727393
PD.8	training	-0.1748	-0.753661	0.768503	-0.235273	-0.144164	-0.139542	-0.178989	-0.0805506	0.0740642	0.585291	-0.505361	0.334278	0.0403019	-0.355436	0.0642312	-0.705352	-0.998256	-1.03167	-0.496844	-0.590384	0.782516	-0.0840663	0.730057	-0.406273	-0.394362	0.625045	-0.0111593	1.05316	-0.637988	0.645454	-1.10394	-0.819255	0.687492	-0.319791	-0.707802	-0.505437	0.496008	-0.0513665	0.0535236	-0.377419	-1.27768	0.345756	1.05563	0.155222	0.103142	-1.19636	0.728702	-0.0727393
PD.9	training	-0.1748	-0.753661	1.10366	-0.235273	-0.144164	-0.139542	-0.302346	-0.0863342	0.373587	-0.0499159	-0.505361	-0.480919	0.143846	0.0551996	-0.323822	1.17683	1.20826	0.459864	0.349796	0.553715	1.10714	-0.0840663	-0.591747	1.27181	0.807098	0.46139	0.131115	-1.0363	-0.066406	-0.592319	1.03331	-0.140081	-0.491285	1.58991	1.12148	-1.38037	0.0718289	-0.0513665	1.92994	-0.168732	-1.39073	2.11804	2.62401	1.55962	0.103142	-0.465255	-0.994313	-0.0727393
PD.10	training	-0.1748	0.597241	0.991939	-0.235273	-0.144164	-0.139542	-0.251709	-0.334318	-0.509568	-0.0495428	-0.505361	0.293857	0.160697	-0.412267	0.283503	-0.580336	0.472756	-0.211532	0.349796	0.581641	1.10714	-0.0840663	0.421114	0.642529	-0.394354	0.186923	0.451959	-1.03606	-0.451706	0.488686	0.380335	-0.289446	0.687492	0.816812	0.668655	-0.56688	-0.143384	-0.0513665	-0.0910175	-0.668171	-0.731286	-0.296367	-0.471406	1.09148	0.103142	-0.193902	-0.314816	-0.0727393
PD.11	internal test	4.93474	-0.753661	-0.683832	-0.235273	-0.144164	-0.139542	-0.740129	-0.409525	0.814303	0.685305	1.53665	-0.279465	0.489665	0.335827	-0.0379224	1.73459	-0.998256	-1.38041	-0.496844	0.144932	0.782516	-0.0840663	-1.04137	-0.616033	-0.3961	0.958765	-0.941828	1.05317	0.124648	0.312335	1.35113	0.693836	-1.33316	-0.77884	-0.111896	1.02236	-0.583461	-0.0513665	-0.0860029	1.71878	1.07982	-0.353122	-0.527489	-0.937083	0.103142	1.23507	-0.272839	-0.0727393
PD.12	training	-0.1748	-0.753661	0.433349	-0.235273	-0.144164	-0.139542	-0.787003	-0.0819361	0.588602	-0.0494861	0.884192	0.404053	0.224058	-0.174274	0.0622385	1.29498	-0.0788734	-0.773884	0.349796	0.402268	0.782516	-0.0840663	-0.139799	1.06205	-0.39637	0.730084	-0.168104	-1.03606	-0.554025	0.324304	0.42134	0.075052	-0.973915	0.669036	0.638145	-0.383578	-0.168261	-0.0513665	0.779667	-0.0281191	1.07982	-0.351189	-0.525926	0.779397	0.103142	-0.188864	-0.183573	-0.0727393
PD.13	training	-0.1748	-0.753661	1.21538	-0.235273	-0.144164	-0.139542	-0.326407	-0.951774	0.712366	-2.03467	1.02021	0.351519	0.280185	-0.0390893	-0.0568251	-0.0806657	1.20826	0.345562	1.19644	1.27024	1.43177	-0.0840663	-1.23467	1.06205	-0.404847	1.07315	-0.100393	-1.15517	0.171025	0.699942	0.939176	0.457615	-0.761173	1.21473	0.90627	0.427038	-0.604444	-0.0513665	0.918828	-0.42633	-1.27748	0.353162	1.05814	0.935441	0.103142	1.25253	-1.64361	-0.0727393
PD.14	training	-0.1748	-0.753661	0.656785	-0.235273	-0.144164	-0.139542	-0.73845	-0.510455	0.594057	0.5369	1.98149	0.473005	0.164982	0.331626	-0.0715958	-0.33012	-0.26275	-1.02714	-0.496844	0.548577	1.10714	-0.0840663	-0.669109	0.642529	-0.396933	1.12647	-0.892022	1.05318	0.758706	0.322105	1.01613	0.641907	-1.12354	-0.0210099	0.484772	1.01775	-1.04245	-0.0513665	0.0561787	1.71878	-1.27784	0.323128	1.04686	-0.000821282	0.103142	0.584559	-0.680692	-0.0727393
PD.15	training	-0.1748	-0.753661	1.10366	-0.235273	-0.144164	-0.139542	-0.666186	-0.662349	-1.1025	0.620988	-0.505361	0.636919	0.221645	-0.774926	0.769243	0.943266	-0.0788734	-0.805323	-0.496844	0.816945	0.782516	-0.0840663	-0.126936	1.06205	-0.394406	-0.239496	0.0636718	1.05316	-0.4979	0.761672	0.109313	-0.744244	0.453927	0.179739	0.40911	0.765696	-0.772673	-0.0513665	-0.093821	-0.600867	1.07982	-0.326593	-0.501348	0.46731	0.103142	0.434106	-0.87615	-0.0727393
PD.16	training	-0.1748	-0.753661	0.321631	-0.235273	-0.144164	-0.139542	0.420751	-0.693222	1.13256	-0.0494187	1.95777	-0.813666	0.0819673	0.754733	-0.729233	-0.11006	0.840509	0.343942	0.349796	0.290111	2.08101	-0.0840663	-0.787546	1.06205	-0.394272	1.32176	-0.215639	-1.03622	-0.0914677	-1.53336	0.88868	0.969599	-1.67752	1.37845	1.37598	-1.1192	0.371572	-0.0513665	1.64534	-0.168404	1.07982	-0.349258	-0.524373	1.24753	0.103142	-0.425962	-0.246132	-0.0727393
PD.17	training	-0.1748	-0.753661	-0.572114	-0.235273	-0.144164	-0.139542	0.297936	0.194558	0.798497	-0.0489836	0.886787	-0.882384	-0.973309	0.719708	-0.384017	-0.570279	-0.998256	-0.871397	0.349796	-0.812915	-0.191358	-0.0840663	-0.252632	-0.196512	-0.395765	0.792679	-0.236478	-1.03606	0.698795	-1.53336	-0.216003	0.969599	-0.144542	-0.11684	-0.00630826	-0.692273	0.754387	-0.0513665	0.777068	-0.410593	1.07982	-0.342509	-0.517237	-0.156865	0.103142	-0.609663	1.04763	-0.0727393
PD.18	training	-0.1748	-0.753661	0.545067	-0.235273	-0.144164	-0.139542	-0.731547	-0.260609	-2.02227	-0.0492451	-0.505361	0.886402	0.879388	-1.99615	1.13553	0.778194	1.20826	0.421203	1.19644	1.29195	0.457892	-0.0840663	-0.770363	1.06205	-0.394165	0.435884	0.2928	-1.03608	0.218519	0.837561	1.05953	-0.138872	0.687492	0.713438	0.813359	0.720476	-1.03587	-0.0513665	0.774458	-0.535796	1.07982	-0.333613	-0.508508	0.779397	0.103142	1.31533	-1.72623	-0.0727393
PD.19	training	-0.1748	-0.753661	0.545067	-0.235273	-0.144164	-0.139542	-0.352496	0.1665	-1.15986	-0.0498545	-0.505361	0.561879	0.118266	-1.46048	0.882366	-0.978515	1.02439	0.364266	0.349796	0.954875	0.457892	-0.0840663	-0.594108	1.69133	1.63819	0.435884	0.2928	-1.03629	-0.439072	0.817653	0.0100471	0.0993014	0.687492	1.43784	0.924172	-0.74166	-0.274356	-0.0513665	1.64273	-0.43974	1.07982	-0.340511	-0.515655	1.55962	0.103142	0.340744	-1.40275	-0.0727393
PD.20	training	-0.1748	-0.753661	1.32709	-0.235273	-0.144164	-0.139542	-0.924558	0.0778006	-0.338671	-0.0496227	-0.505361	0.723847	0.207791	-0.458701	0.883757	1.26005	0.656633	-0.271672	0.349796	0.955214	1.10714	-0.0840663	-0.278293	0.852289	-0.394251	0.435884	0.269832	-1.03606	-0.144778	0.837597	0.5774	-0.320113	0.687492	0.924275	0.674947	-0.262661	-0.845606	-0.0513665	1.06328	-0.0278495	-1.39008	2.10388	2.62364	1.09148	0.103142	0.027748	-1.45255	-0.0727393
PD.21	training	-0.1748	-0.753661	0.768503	-0.235273	-0.144164	-0.139542	-0.864388	0.10524	-1.7921	-0.0496907	-0.505361	0.97666	0.440731	-1.48174	0.902449	1.50884	0.656633	-0.336335	0.349796	1.3063	0.782516	-0.0840663	-0.67791	1.48157	0.820525	0.448637	0.25989	-1.03607	0.156485	1.25946	1.30931	0.457889	0.687492	0.721988	1.1038	0.499588	-1.09334	-0.0513665	0.913865	-0.612303	-1.2773	0.397713	1.07461	0.623353	0.103142	1.11047	-1.59936	-0.0727393
PD.22	training	4.93474	-0.753661	0.0981943	-0.235273	-0.144164	-0.139542	-0.496101	-0.903588	0.599371	0.633012	0.954984	0.632003	0.916234	-0.171137	0.15006	-0.164169	0.472756	0.342015	1.19644	0.384357	0.133267	-0.0840663	-1.13632	0.223008	-0.395808	0.94709	-0.85351	1.05315	1.86779	0.458771	1.16311	0.827662	-0.962831	-0.452316	0.0343639	1.49359	-0.960419	-0.0513665	0.0556328	1.71878	-1.27709	0.322935	1.0475	-0.468952	0.103142	1.09099	-0.785146	-0.0727393
PD.23	training	-0.1748	-0.753661	0.0981943	-0.235273	-0.144164	-0.139542	0.83798	0.0196951	0.144273	-0.0495362	-0.505361	-0.573004	0.876159	0.187918	-0.487108	-0.839025	0.472756	1.16443	1.19644	-0.294237	-0.191358	-0.0840663	-0.452625	0.223008	1.61051	0.625045	0.310656	-1.03606	0.835962	-0.780999	-0.385436	-0.0421064	0.687492	0.189016	-0.307629	-0.448755	0.611673	-0.0513665	0.774456	-0.535848	1.07982	-0.333608	-0.508503	0.46731	0.103142	-0.024642	0.101117	-0.0727393
PD.24	training	-0.1748	0.597241	1.43881	-0.235273	-0.144164	-0.139542	-0.818661	-0.0653212	-0.954548	0.590612	-0.505361	0.734515	0.875205	-1.26144	0.858521	-0.753959	1.02439	0.000721817	1.19644	1.3088	1.43177	-0.0840663	0.0454703	1.06205	-0.394624	0.2107	0.310656	0.7481	-0.038272	0.837454	0.861165	-0.790272	0.687492	0.27607	0.361574	1.02933	-1.39368	-0.0513665	-0.815418	-0.600586	-1.2797	0.416521	1.08194	0.623353	0.103142	0.844829	-1.27424	-0.0727393
PD.25	training	-0.1748	0.597241	1.21538	-0.235273	-0.144164	-0.139542	-0.676773	-0.0672905	-0.433896	0.544819	-0.505361	0.640157	0.122988	-0.681405	0.658207	-0.729318	0.472756	-0.44588	-0.496844	1.1754	1.75639	-0.0840663	0.131374	1.06205	-0.394547	-0.241049	0.102669	0.748101	-0.398494	0.76169	0.69394	-0.327781	0.551758	0.197887	0.296836	0.915384	-1.1561	-0.0513665	-0.957344	-0.600862	-0.598978	-0.317357	-0.492607	0.623353	0.103142	0.734004	-0.99682	-0.0727393
PD.26	training	-0.1748	-0.753661	1.66225	-0.235273	-0.144164	-0.139542	-0.877666	-0.0649998	-1.11375	0.581206	-0.771255	0.653964	0.874262	-1.46907	0.876974	1.1287	0.472756	-0.381403	1.19644	0.942255	1.43177	-0.0840663	0.15619	1.06205	-0.394624	0.159369	0.451959	1.05317	-0.349916	0.83767	0.64681	-2.23265	0.687492	0.316819	0.294655	0.581733	-0.863969	-0.0513665	0.0481005	-0.600634	-1.2772	0.392396	1.07327	0.779397	0.103142	0.25645	-0.814908	-0.0727393
PD.27	training	-0.1748	1.94814	0.880221	-0.235273	-0.144164	-0.139542	-0.0558409	-0.108995	0.153243	0.54821	-0.594461	0.0307683	0.875174	-0.348822	-0.0139771	-0.678795	0.28888	0.0554092	1.19644	0.0602098	1.10714	-0.0840663	1.08702	0.432769	-0.395216	-2.3054	-0.205863	0.74577	-0.854956	-0.0854246	-0.398053	-1.25179	0.340001	-0.0513022	-0.441974	-0.312731	-0.126152	-0.0513665	-1.81566	-0.377528	-0.711615	-0.326559	-0.50131	0.46731	0.103142	-0.689591	0.0257015	-0.0727393
PD.28	training	-0.1748	1.94814	0.656785	-0.235273	-0.144164	-0.139542	0.322259	-0.508551	0.261029	0.547948	1.1001	-0.155659	0.883649	1.47227	-0.191655	-0.434014	0.472756	0.478477	1.19644	-0.0706888	1.43177	-0.0840663	0.696802	0.223008	-0.395229	-1.77451	-0.892141	0.74577	-0.545605	-0.301902	-0.16886	-0.58886	-1.25608	-0.163668	-0.571597	-0.12791	-0.097694	-0.0513665	-1.81305	1.71878	-0.711623	-0.335581	-0.51002	0.311266	0.103142	-0.478352	-0.14671	-0.0727393
PD.29	training	-0.1748	1.94814	1.10366	-0.235273	-0.144164	-0.139542	-0.0903364	-0.115667	-0.0959064	0.505443	-0.957517	0.00662373	0.875174	-0.456403	0.413622	-0.668507	0.28888	0.0972494	1.19644	-0.0901084	1.10714	-0.0840663	1.57993	0.432769	-0.395212	-2.5603	-0.135791	0.745771	-1.48994	-0.280512	-0.782842	-2.49328	0.687492	0.0200221	-0.411843	-0.609862	0.0902168	-0.0513665	-1.81566	-0.377528	-0.711613	-0.326559	-0.50131	0.623353	0.103142	-1.36361	0.290695	-0.0727393
PD.30	training	-0.1748	0.597241	0.880221	-0.235273	-0.144164	-0.139542	-0.23906	-0.245642	-0.483811	0.592759	-0.505361	0.403547	0.876013	-0.679886	0.424249	-0.62134	0.840509	0.264221	1.19644	0.956495	0.782516	-0.0840663	-0.311868	1.06205	-0.39441	0.625045	-0.0883031	0.748074	-0.0868166	0.699282	0.655215	-0.143337	0.49424	0.00332609	0.167046	1.1611	-1.05449	-0.0513665	-0.957324	-0.600852	-0.600219	-0.317298	-0.492541	0.311266	0.103142	1.11081	-1.15233	-0.0727393
PD.31	training	-0.1748	0.597241	0.880221	-0.235273	-0.144164	-0.139542	0.0472505	-0.6944	0.0792864	0.502911	-0.505361	0.127983	0.883631	-0.239745	0.0510967	-0.254546	1.20826	0.880499	1.19644	0.767635	1.43177	-0.0840663	-0.364808	0.852289	-0.39441	0.504043	-0.335971	0.748076	0.397827	0.139311	0.605582	-0.279438	0.236436	-0.0360409	0.0832729	1.04948	-0.844934	-0.0513665	-0.954716	-0.518369	-0.600219	-0.326515	-0.501261	0.311266	0.103142	0.831396	-1.06365	-0.0727393
PD.32	training	-0.1748	0.597241	1.21538	-0.235273	-0.144164	-0.139542	-0.844986	-0.679081	-0.692284	0.585301	-0.505361	0.747437	0.221763	-0.7491	0.856126	-0.249715	0.656633	-0.367978	-0.496844	1.2995	1.10714	-0.0840663	-0.148629	1.06205	-0.39643	0.504043	-0.0305978	0.74809	-0.125619	0.837978	1.07132	-0.429336	0.687492	0.201586	0.305027	1.12116	-1.47108	-0.0513665	-0.815439	-0.600594	-1.27967	0.416534	1.08199	0.46731	0.103142	1.18704	-1.30004	-0.0727393
PD.33	training	-0.1748	-0.753661	0.433349	-0.235273	-0.144164	-0.139542	-0.369494	0.0968858	-0.378665	0.609157	-0.505361	-0.168003	0.873977	-0.515485	0.530212	1.05718	-0.26275	-0.488439	1.19644	0.0979616	0.133267	-0.0840663	-0.109368	0.223008	-0.394316	0.625045	-0.0743276	1.05315	-0.306667	-0.917667	0.0633905	-0.000826997	0.687492	-0.303102	0.224934	0.634234	-0.310433	-0.0513665	-0.0912094	-0.518241	1.07982	-0.335634	-0.51008	-0.156865	0.103142	-0.0602403	-0.0363184	-0.0727393
PD.34	internal test	-0.1748	-0.753661	1.10366	-0.235273	-0.144164	-0.139542	0.439185	-1.04422	1.52709	0.512059	2.65989	-1.57569	0.283516	1.6394	-2.03126	0.154926	0.656633	0.239371	-0.496844	0.469464	2.40564	-0.0840663	-1.34033	0.223008	0.820598	1.38747	-1.7587	1.05315	1.85009	-1.61452	1.40972	0.969599	-2.27663	0.0132047	0.540237	0.952511	-0.816992	-0.0513665	0.197703	1.71878	-1.3902	2.0908	2.62202	-0.000821282	0.103142	0.587245	-1.03005	-0.0727393
PD.35	training	-0.1748	-0.753661	-0.0135238	-0.235273	-0.144164	-0.139542	1.69194	-1.0006	2.04972	0.574984	3.27341	-2.14592	0.239497	1.74456	-2.16047	0.0389692	-0.26275	-0.201131	-0.496844	0.0168571	1.43177	-0.0840663	-1.62097	0.013248	1.59125	1.40955	-1.52427	1.05314	2.42863	-2.24482	0.533828	0.979161	-2.46684	-0.468418	0.0346597	0.95148	-0.328915	-0.0513665	-0.0860029	1.71878	1.07982	-0.353122	-0.527489	-0.468952	0.103142	0.979498	-0.377086	-0.0727393
PD.36	training	-0.1748	0.597241	1.55053	-0.235273	-0.144164	-0.139542	-0.590006	0.673975	0.216607	-2.16984	-0.505361	-0.200663	0.203355	-0.0803343	0.128847	1.27794	0.105003	-0.860373	-1.34348	0.345547	1.75639	-0.0840663	0.839875	1.27181	-0.394272	-0.133876	0.240005	-1.15579	-0.852278	-1.53336	0.155047	0.320328	-0.123931	1.2418	1.85711	-0.575358	0.241615	-0.0513665	-0.15721	-1.31824	-1.26946	1.22055	1.88058	0.779397	0.103142	-2.31435	0.509351	-0.0727393
PD.37	training	-0.1748	0.597241	1.77397	-0.235273	-0.144164	-0.139542	-0.751106	0.966341	-1.04231	0.578512	-0.505361	0.398358	-0.996364	-0.458553	0.577943	-1.17517	0.472756	-0.477418	-1.34348	0.618943	1.10714	-0.0840663	1.06727	1.06205	-0.396366	-0.133722	0.229327	0.748114	-1.34478	0.332436	-0.152181	-0.850235	0.687492	0.571472	0.77726	-0.31468	-0.599877	-0.0513665	-0.80995	-0.377655	-1.28024	0.368949	1.06427	0.935441	0.103142	-1.68366	-0.081555	-0.0727393
PD.38	training	-0.1748	0.597241	1.43881	-0.235273	-0.144164	-0.139542	-0.577212	0.174546	-0.11824	0.573479	-0.505361	0.288811	-0.783395	-0.47447	0.137721	-0.704991	0.472756	-0.539141	-1.34348	0.966321	1.10714	-0.0840663	0.0472757	1.06205	-0.394371	0.383039	0.115149	0.748119	-0.812406	0.496233	0.312845	0.149476	0.615307	0.367166	0.962761	0.398586	-1.04042	-0.0513665	-0.810275	-0.377406	-1.2798	0.368819	1.06474	0.46731	0.103142	-0.275173	-0.589733	-0.0727393
PD.39	training	-0.1748	0.597241	0.880221	-0.235273	-0.144164	-0.139542	-0.998505	0.325273	-0.258787	-0.0490754	-0.505361	0.768934	-0.964785	-0.468718	0.840346	-0.722642	0.840509	-0.501782	0.349796	1.49358	0.782516	-0.0840663	-0.00590172	1.06205	-0.39704	0.383039	0.275456	-1.03607	-0.309278	0.723062	0.748372	-0.119956	0.687492	1.03938	1.25058	0.325449	-1.24161	-0.0513665	-0.0890653	-0.535779	-0.598984	-0.324523	-0.499767	1.09148	0.103142	0.610754	-1.17143	-0.0727393
PD.40	training	-0.1748	0.597241	1.32709	-0.235273	-0.144164	-0.139542	-0.742271	0.145083	0.173774	0.52054	-0.505361	0.458994	-0.779305	-0.451167	0.196751	-0.651934	0.28888	-0.712766	-1.34348	0.955892	1.43177	-0.0840663	0.459212	1.06205	-0.396504	-0.430689	-0.0914627	0.748106	-0.504335	0.422346	0.2633	-0.334913	0.335194	0.486431	0.411204	0.180124	-0.891088	-0.0513665	-0.952136	-0.377635	-0.598788	-0.3356	-0.510042	0.935441	0.103142	-0.213044	-0.592817	-0.0727393
PD.41	training	-0.1748	1.94814	0.656785	-0.235273	-0.144164	-0.139542	-0.998505	0.325248	-0.393982	-0.0490754	-0.505361	0.708336	-0.964785	-0.485796	0.867884	-0.723045	0.840509	-0.501782	0.349796	1.49358	0.782516	-0.0840663	0.14862	1.06205	-0.397069	0.1956	0.240005	-1.03607	-0.447952	0.722231	0.684424	-0.0401941	0.687492	0.806796	1.16092	0.400878	-1.37209	-0.0513665	-0.95413	-0.535778	-0.654869	-0.320242	-0.496183	0.779397	0.103142	0.897891	-1.16511	-0.0727393
PD.42	training	-0.1748	-0.753661	1.32709	-0.235273	-0.144164	-0.139542	-0.531907	-0.200956	0.262867	0.550344	-0.390012	0.138368	-0.689122	-0.0450332	0.0531189	-0.388541	0.472756	-0.599126	-1.34348	1.09344	1.10714	-0.0840663	-0.925327	1.06205	0.820328	0.504043	-0.488276	1.05315	1.44856	0.264017	0.968323	0.969599	0.35333	0.282093	1.56362	1.05676	-1.40505	-0.0513665	0.195172	-0.377302	-1.39011	2.15006	2.63063	-0.000821282	0.103142	0.360558	-0.839514	-0.0727393
PD.43	internal test	-0.1748	0.597241	0.991939	-0.235273	-0.144164	-0.139542	0.0288179	0.140166	0.261029	0.564299	-0.505361	-0.11908	-0.915908	-0.0474334	0.0885616	-0.53112	0.28888	-0.361686	-1.34348	0.635415	1.43177	-0.0840663	0.0856528	0.642529	0.508047	0.383039	-0.728848	0.748158	-1.29786	-1.53336	0.470842	0.969599	0.549204	0.0578939	0.956335	0.360647	-0.622098	-0.0513665	-0.95215	-0.377529	-0.597854	-0.335648	-0.510096	0.155222	0.103142	-0.64694	-0.0322014	-0.0727393
PD.44	internal test	-0.1748	0.597241	1.77397	-0.235273	-0.144164	-0.139542	-0.858272	0.722113	-0.58395	-0.0498433	-0.505361	0.624678	-0.982181	-0.457092	0.551999	-0.894941	1.20826	-0.276915	0.349796	1.45628	1.43177	-0.0840663	0.658709	1.69133	-0.39652	-0.372217	0.451959	-1.03607	-0.501316	0.6918	0.738191	-0.763595	0.687492	1.70737	1.07902	-0.765785	-0.772597	-0.0513665	-0.0916763	-0.6126	-0.598733	-0.315278	-0.491064	2.18379	0.103142	-0.444769	-1.10746	-0.0727393
PD.45	training	-0.1748	-0.753661	1.10366	-0.235273	-0.144164	-0.139542	-0.0394593	0.182078	0.581736	-0.0497079	0.523387	-0.181995	0.120066	0.812137	-0.146777	1.16919	0.472756	-0.0280707	0.349796	-0.154501	1.10714	-0.0840663	0.687253	1.06205	-0.394946	-0.204152	1.31128	-1.03644	-0.603593	-1.53336	0.185864	-1.8451	-0.169457	1.78459	0.821644	-2.69819	1.24377	-0.0513665	1.64534	-0.168697	1.07982	-0.349253	-0.524368	2.18379	0.103142	-2.17733	0.610571	-0.0727393
PD.46	training	-0.1748	-0.753661	0.433349	-0.235273	-0.144164	-0.139542	-0.541482	0.0524377	-0.374848	-0.0500796	-0.505361	0.685915	-0.799762	-0.519783	0.37913	-0.500432	0.105003	-0.648344	0.349796	0.802891	0.133267	-0.0840663	-0.514946	1.06205	-0.395418	0.625045	0.264525	-1.03607	0.785674	0.724052	0.64718	0.653001	0.687492	0.65882	0.943268	0.191938	-0.55794	-0.0513665	0.771854	-0.612538	1.07982	-0.324552	-0.499801	0.623353	0.103142	0.61344	-0.561368	-0.0727393
PD.47	internal test	-0.1748	-0.753661	0.545067	-0.235273	-0.144164	-0.139542	-0.542034	0.305545	0.254063	0.64774	-0.505361	0.102027	0.117021	-0.0624054	0.0903374	1.14665	-0.446627	-0.881813	-1.34348	-0.0317625	0.457892	-0.0840663	-0.243022	0.013248	0.807003	0.383039	-0.4908	1.05317	-0.960404	-1.26285	0.514704	0.969599	0.343943	-0.342382	0.86789	0.33882	-0.435743	-0.0513665	0.198633	1.71878	-1.39081	2.09161	2.62084	-0.624996	0.103142	-1.00527	0.391932	-0.0727393
PD.48	training	-0.1748	-0.753661	1.32709	-0.235273	-0.144164	-0.139542	-0.542562	0.557695	-0.331243	-0.0492405	-0.505361	0.58877	-1.20711	-0.401424	0.33981	-0.774619	0.28888	-0.463283	0.349796	0.471985	1.43177	-0.0840663	0.651362	0.432769	-0.396345	-0.0549206	0.451959	-1.03608	-0.759893	0.461878	0.1458	-1.07345	0.687492	1.11629	0.767897	-0.978061	0.125904	-0.0513665	0.774453	-0.535959	1.07982	-0.333599	-0.508493	1.55962	0.103142	-1.31458	0.00608726	-0.0727393
PD.49	training	-0.1748	0.597241	0.656785	-0.235273	-0.144164	-0.139542	-1.04176	0.864419	0.261029	0.664846	-0.505361	0.728513	-0.987252	-0.457292	0.793854	-1.12005	-0.0788734	-1.06762	-1.34348	0.895021	0.133267	-0.0840663	0.0778299	1.06205	-0.396902	0.383039	-0.431472	0.748163	-0.386549	0.724684	0.338873	0.202233	0.687492	0.0383396	0.623902	0.94451	-1.38882	-0.0513665	-0.809537	-0.377393	-1.28079	0.369077	1.0638	-0.000821282	0.103142	0.389104	-0.731156	-0.0727393
PD.50	training	-0.1748	-0.753661	2.77943	-0.235273	-0.144164	-0.139542	-0.926514	0.761403	-0.450148	0.537851	-1.92055	0.550857	-0.98665	-0.490207	0.701807	-0.993018	0.105003	-0.888907	-1.34348	0.351628	1.43177	-0.0840663	1.09824	0.642529	-0.395126	-0.132033	0.451959	1.05315	-0.86286	0.737545	-0.129915	-2.80229	0.723306	0.732653	0.609463	-0.676989	-0.362388	-0.0513665	0.333926	-0.51795	-1.45557	7.02425	4.21455	1.24753	0.103142	-2.02184	0.0764776	-0.0727393
PD.51	training	-0.1748	1.94814	2.33256	-0.235273	-0.144164	-0.139542	-0.614138	1.51445	0.0677779	0.563359	-0.991171	-0.0921781	-2.99701	-0.349852	-0.0315816	-1.38993	0.105003	-0.83142	-1.34348	-0.0952875	1.75639	-0.0840663	2.12811	0.852289	-0.394791	-2.05855	0.260175	0.747558	-1.40275	-1.37061	-0.749919	-2.37251	0.829054	0.598892	0.967708	-1.32347	-0.0768608	-0.0513665	-1.5327	-0.377403	-1.39202	2.27154	2.64901	0.935441	0.103142	-3.27651	0.764452	-0.0727393
PD.52	training	-0.1748	0.597241	0.321631	-0.235273	-0.144164	-0.139542	-0.714545	1.48971	-1.71141	0.628224	-0.505361	0.676331	0.117166	-0.78769	0.867858	1.14446	-0.26275	-0.905499	-1.34348	0.574205	0.457892	-0.0840663	0.336778	0.432769	-0.39447	0.383039	0.240005	0.748083	-0.844558	0.72297	0.285173	-0.0864524	0.687492	-0.28462	0.650591	0.681724	-0.804378	-0.0513665	-0.954715	-0.518377	-0.600289	-0.326511	-0.501256	-0.312909	0.103142	-0.14487	-0.0524743	-0.0727393
PD.53	internal test	-0.1748	1.94814	2.44427	-0.235273	-0.144164	-0.139542	-0.36028	0.494203	0.261029	0.537449	-0.970076	-0.154956	-0.926424	-0.384247	0.327983	-0.964486	0.105003	-0.648344	-1.34348	-0.391885	1.75639	-0.0840663	2.41158	0.852289	-0.396443	-2.35415	-0.796915	0.745763	-1.83672	-1.57658	-0.872199	-2.67991	0.516226	0.602156	0.650725	-1.78499	0.33299	-0.0513665	-1.53018	1.71878	-1.3921	2.20956	2.64037	1.09148	0.103142	-3.77589	1.09394	-0.0727393
PD.54	internal test	-0.1748	1.94814	2.55599	-0.235273	-0.144164	-0.139542	-0.952039	2.04802	-0.66021	0.564513	-1.22976	0.514829	-3.0126	-0.984923	0.901456	-1.54379	0.28888	-0.82704	-1.34348	0.325404	1.10714	-0.0840663	1.96848	1.69133	-0.394684	-1.87148	0.451959	0.746822	-1.39395	0.493427	-0.568791	-2.71198	0.891927	0.732314	0.63909	-1.10126	-0.50964	-0.0513665	-1.39312	-0.517923	-1.45726	7.35008	4.23229	1.09148	0.103142	-2.52257	0.0414627	-0.0727393
PD.55	training	-0.1748	0.597241	2.33256	-0.235273	-0.144164	-0.139542	-0.854488	1.62908	-2.18716	0.562624	-1.12083	0.679171	-2.88892	-2.34964	1.35124	-1.26858	0.472756	-0.477418	-1.34348	0.474705	1.10714	-0.0840663	1.23116	0.852289	-0.39429	-0.133981	0.451959	0.74808	-0.902501	0.837519	0.119012	-2.58367	0.687492	0.455718	0.665269	-0.396462	-0.622531	-0.0513665	-0.531756	-0.600152	-1.45643	7.35218	4.23163	0.779397	0.103142	-1.71791	0.0248724	-0.0727393
PD.56	training	-0.1748	1.94814	2.55599	-0.235273	-0.144164	-0.139542	-0.753203	1.43643	0.189567	0.535058	-0.654859	-0.169131	-2.98704	-0.456362	0.169982	-1.29785	0.28888	-0.799075	-1.34348	0.0883223	2.08101	-0.0840663	1.85922	0.852289	-0.396443	-0.77239	-0.359202	0.745753	-1.37711	-0.826021	-0.26983	-2.32256	0.387366	0.67951	1.05403	-1.21157	-0.355039	-0.0513665	-1.39082	-0.377155	-1.45729	7.18561	4.22368	0.935441	0.103142	-3.03202	0.447507	-0.0727393
PD.57	training	-0.1748	-0.753661	1.55053	-0.235273	-0.144164	-0.139542	-0.917414	-0.47044	-0.172901	0.599748	-0.505361	0.699716	0.242711	-0.483759	0.863263	-0.592677	0.105003	-0.772216	-0.496844	0.764912	0.782516	-0.0840663	0.162827	1.06205	-0.396465	0.746049	-0.0377781	1.05315	-0.289039	0.838049	0.262627	-1.05605	0.0890295	0.333832	0.252219	0.657786	-0.910453	-0.0513665	0.0504084	-0.518298	-1.27688	0.368697	1.06495	0.779397	0.103142	0.0868545	-0.785862	-0.0727393
PD.58	training	-0.1748	-0.753661	1.77397	-0.235273	-0.144164	-0.139542	-0.77256	-0.337299	0.437139	0.582183	-0.505361	0.571442	0.127346	-0.45838	0.599597	-0.476063	0.28888	-0.59172	-0.496844	0.669988	1.43177	-0.0840663	0.149386	1.06205	-0.396469	0.746049	-0.163391	1.05315	-0.54056	0.338559	0.550195	-1.05525	-0.109831	0.468499	0.411173	0.432566	-0.763434	-0.0513665	0.0530123	-0.377659	-1.27698	0.345596	1.05624	0.935441	0.103142	-0.335959	-0.714475	-0.0727393
PD.59	training	-0.1748	-0.753661	2.33256	-0.235273	-0.144164	-0.139542	-0.966957	0.104228	-0.966701	-0.0498307	-0.92233	0.733818	0.122649	-1.0878	0.847646	-0.844469	1.39214	0.0586019	0.349796	1.15432	1.10714	-0.0840663	0.398062	1.06205	-0.396293	0.159438	0.38522	-1.03607	-0.476568	1.00623	0.931014	-2.28279	0.687492	1.6214	0.684037	-0.63725	-0.641514	-0.0513665	1.05845	-0.535543	-1.39005	2.22434	2.64055	2.18379	0.103142	-0.643918	-1.24032	-0.0727393
PD.60	training	-0.1748	-0.753661	0.545067	-0.235273	-0.144164	-0.139542	-0.842992	0.126502	-1.04872	-0.0498023	-0.505361	0.916786	0.1228	-0.468456	0.900286	1.04331	0.472756	-0.281025	0.349796	1.01103	0.457892	-0.0840663	-0.159046	0.432769	-0.395113	0.383038	0.240005	-1.03607	-0.205952	1.09238	0.746849	-0.706304	0.687492	0.802409	0.293097	-0.030196	-0.518306	-0.0513665	0.774455	-0.535908	1.07982	-0.333603	-0.508498	1.09148	0.103142	0.544259	-0.98785	-0.0727393
PD.61	training	-0.1748	-0.753661	0.991939	-0.235273	-0.144164	-0.139542	-0.516413	-0.49725	-0.829453	-0.0498479	-0.505361	0.622915	0.242607	-0.802809	0.846712	-0.514129	0.656633	0.00687425	0.349796	0.712428	0.782516	-0.0840663	-0.107263	0.432769	-0.396332	0.383038	0.240005	-1.03607	-0.381455	0.723279	0.49118	-0.552035	0.687492	0.867	0.481528	-0.160536	-0.252273	-0.0513665	0.777062	-0.411022	1.07982	-0.342489	-0.517215	1.24753	0.103142	-0.140168	-0.68804	-0.0727393
PD.62	training	-0.1748	-0.753661	1.9974	-0.235273	-0.144164	-0.139542	-0.741517	-0.432366	-0.652595	0.563337	-0.59387	0.437429	0.0702259	-0.729203	0.842117	-0.34646	0.28888	-0.683163	-0.496844	0.777837	1.75639	-0.0840663	0.373978	0.642529	-0.395104	0.452713	0.272726	1.05315	-0.508045	0.421371	0.661145	-1.49662	0.687492	0.521939	0.825091	0.313498	-0.76117	-0.0513665	0.0477714	-0.600586	-1.27674	0.392256	1.07365	0.935441	0.103142	-0.558952	-0.384176	-0.0727393
PD.63	training	-0.1748	-0.753661	1.10366	-0.235273	-0.144164	-0.139542	-0.596472	-0.941924	0.369876	0.575071	-0.246713	0.429962	0.190699	-0.34801	-0.0344736	0.0110914	0.105003	-0.741946	-0.496844	0.938473	2.08101	-0.0840663	-0.434194	0.852289	-0.396237	0.625045	-0.639767	1.05315	-0.271154	0.402049	0.587904	-0.440339	-0.355386	0.229783	0.681789	0.979916	-1.00884	-0.0513665	-0.0912159	-0.518498	1.07982	-0.335615	-0.510058	0.46731	0.103142	0.625195	-0.824605	-0.0727393
PD.64	internal test	-0.1748	-0.753661	1.32709	-0.235273	-0.144164	-0.139542	-0.547796	-0.0466229	0.498116	-2.03467	-0.557001	0.09138	0.174401	-0.1695	-0.00444893	1.17806	1.39214	0.590354	1.19644	0.396639	1.43177	-0.0840663	0.187473	1.06205	-0.404843	0.210715	1.31128	-1.15518	-0.388572	0.309277	0.612527	-1.46549	-0.66504	2.67879	1.47362	-2.91087	1.32362	-0.0513665	2.65237	-0.283437	-1.27699	0.340383	1.05303	2.49588	0.103142	-1.74847	-0.0203499	-0.0727393
PD.65	training	-0.1748	-0.753661	1.32709	-0.235273	-0.144164	-0.139542	-0.321603	-0.18837	0.579507	-0.0492972	-0.213769	-0.151223	0.134333	-0.0191095	-0.0692814	-0.551428	1.02439	0.325451	0.349796	0.219787	1.10714	-0.0840663	0.167975	1.06205	-0.394925	0.559202	0.227253	-1.03628	-0.566902	-0.310294	0.287106	-0.821738	-0.491962	1.76152	1.00483	-1.77245	0.574857	-0.0513665	1.78694	-0.168418	-1.27701	0.333026	1.05066	2.02775	0.103142	-1.51608	-0.228974	-0.0727393
PD.66	training	-0.1748	-0.753661	0.880221	-0.235273	-0.144164	-0.139542	-0.19377	0.0208076	-0.0064162	-0.0513407	-0.505361	0.539525	0.875205	-0.404979	0.233945	-0.433579	2.12765	1.03608	1.19644	1.2907	1.75639	-0.0840663	-0.767967	1.06205	-0.394354	0.474143	1.31128	-1.03671	0.971349	0.723653	1.27661	0.129074	0.532233	2.44355	1.30557	-1.61205	0.108352	-0.0513665	2.5084	-0.464933	1.07982	-0.338523	-0.514094	2.65192	0.103142	0.517728	-1.58338	-0.0727393
PD.67	training	-0.1748	0.597241	1.77397	-0.235273	-0.144164	-0.139542	-0.678286	0.137554	-0.525875	-0.0497383	-0.505361	0.698427	-0.908358	-0.84049	0.827964	-0.545454	1.02439	-0.162502	0.349796	1.21852	2.08101	-0.0840663	0.400707	1.06205	-0.394251	0.210741	0.451959	-1.03607	-0.667058	0.825151	0.629416	-0.213495	0.687492	1.20378	0.981618	-0.560736	-0.738094	-0.0513665	0.0527035	-0.535715	-1.27957	0.397711	1.07504	1.55962	0.103142	-0.472979	-1.04732	-0.0727393
PD.68	training	-0.1748	0.597241	0.433349	-0.235273	-0.144164	-0.139542	-0.460542	-0.151443	0.261029	-0.0496498	-0.505361	0.0481432	0.370784	-0.0491956	0.0913436	1.04223	1.02439	0.287216	0.349796	0.471196	1.10714	-0.0840663	0.227657	0.852289	-0.395714	-0.928718	0.451959	-1.0363	-0.264827	-0.290463	1.14783	-0.280928	-0.34709	1.38	1.12424	-1.41567	0.246595	-0.0513665	0.779213	-0.439387	-0.598819	-0.331589	-0.506942	1.40357	0.103142	-0.665747	-0.180725	-0.0727393
PD.69	training	-0.1748	-0.753661	0.656785	-0.235273	-0.144164	-0.139542	-0.505803	-0.323369	0.592764	-2.03467	-0.505361	-0.123359	0.38443	-0.169633	0.119065	1.04019	0.840509	0.22528	1.19644	0.483969	1.10714	-0.0840663	-0.208654	0.852289	-0.406902	0.383039	0.451959	-1.15518	-0.0221295	-1.53336	1.12592	0.0511866	-0.618565	1.61363	1.44846	-1.28654	0.611087	-0.0513665	1.64249	-0.452982	1.07982	-0.339641	-0.514858	1.24753	0.103142	-0.661381	0.0373826	-0.0727393
PD.70	training	-0.1748	-0.753661	1.32709	-0.235273	-0.144164	-0.139542	-0.48673	-0.290816	0.393681	0.522827	-0.505361	-0.655611	0.881665	-0.0797267	-0.113592	1.26373	-0.0788734	-0.574339	1.19644	0.2281	1.10714	-0.0840663	0.108153	1.27181	-0.39417	-0.133807	-0.234728	1.05317	-0.516145	-1.18547	-0.432938	-1.74422	-0.0618268	0.164658	0.312352	0.0488448	-0.385651	-0.0513665	0.0560495	1.71878	-1.27766	0.323083	1.04701	0.46731	0.103142	-0.758773	-0.552456	-0.0727393
PD.71	training	-0.1748	0.597241	0.209912	-0.235273	-0.144164	-0.139542	-0.49767	-0.0555678	-0.155037	0.642734	-0.505361	0.596741	0.875872	-0.324338	0.60674	1.14451	0.28888	-0.143504	1.19644	0.650118	0.457892	-0.0840663	-0.234665	0.432769	-0.394474	0.383039	-0.141804	0.748079	-0.224774	0.587611	0.723656	0.0828946	0.470604	-0.345319	0.294144	1.08681	-0.923214	-0.0513665	-0.954716	-0.518384	-0.600291	-0.326511	-0.501256	-0.312909	0.103142	0.747438	-0.652492	-0.0727393
PD.72	training	-0.1748	-0.753661	-1.6893	-0.235273	-0.144164	-0.139542	1.41559	-1.30269	2.11094	0.895764	2.77176	-2.21842	0.423267	2.27699	-2.71595	1.00598	-1.54989	-0.56033	0.349796	-1.54271	-1.16523	-0.0840663	-1.51248	-1.87459	1.17305	0.971149	-1.97402	1.05316	2.24523	-1.95431	-0.455281	1.23884	-2.13321	-1.60195	-0.86875	0.594221	0.671307	-0.0513665	-0.0860029	1.71878	1.07982	-0.353122	-0.527489	-1.87335	-9.69536	0.183239	1.2434	-0.0727393
PD.73	training	-0.1748	-0.753661	-1.57758	-0.235273	-0.144164	-0.139542	1.3604	-1.30267	2.11034	0.845734	2.63241	-2.2173	0.422944	2.25943	-2.66519	0.96865	-1.54989	-0.496121	0.349796	-1.54271	-1.16523	-0.0840663	-1.30985	-1.87459	1.19311	0.971247	-1.94842	1.05315	2.22938	-1.86321	-0.719505	0.868656	-2.0092	-1.56055	-1.08342	0.450787	0.766757	-0.0513665	-0.0860029	1.71878	1.07982	-0.353122	-0.527489	-1.7173	0.103142	0.117079	1.21331	-0.0727393
PD.74	training	-0.1748	-0.753661	-1.57758	-0.235273	-0.144164	-0.139542	1.36105	-1.30224	2.10654	0.881073	2.75492	-2.21833	0.42265	2.27007	-2.70281	0.826998	-1.54989	-0.496121	0.349796	-1.54271	-1.16523	-0.0840663	-1.30985	-1.87459	1.28352	0.953772	-1.96097	1.05316	2.12474	-1.79909	-0.724645	1.23625	-2.08045	-1.56073	-1.08263	0.451079	0.766666	-0.0513665	-0.0860029	1.71878	1.07982	-0.353122	-0.527489	-1.7173	0.103142	0.117079	1.21331	-0.0727393
PD.75	training	-0.1748	-0.753661	-1.57758	-0.235273	-0.144164	-0.139542	1.34531	-0.848471	1.47028	0.838061	2.36932	-2.21498	0.373015	1.99652	-2.4674	0.985682	-1.54989	-0.496121	0.349796	-1.54271	-1.16523	-0.0840663	-1.30985	-1.87459	1.1857	0.970743	-1.86834	1.05316	2.18348	-1.83757	-0.871133	1.21716	-2.12641	-1.56054	-1.08376	0.450763	0.766746	-0.0513665	-0.0860029	1.71878	1.07982	-0.353122	-0.527489	-1.7173	0.103142	0.117079	1.21331	-0.0727393
PD.76	training	-0.1748	-0.753661	-1.57758	-0.235273	-0.144164	-0.139542	1.34247	-0.957147	1.8337	0.836146	2.38887	-2.20029	0.374704	1.84323	-2.27339	0.998476	-1.54989	-0.496121	0.349796	-1.54271	-1.16523	-0.0840663	-1.30985	-1.87459	1.18031	0.969322	-1.85951	1.05316	2.16112	-1.83816	-0.858871	0.859047	-2.13285	-1.56048	-1.08431	0.45066	0.766769	-0.0513665	-0.0860029	1.71878	1.07982	-0.353122	-0.527489	-1.7173	0.103142	0.117079	1.21331	-0.0727393
PD.77	training	-0.1748	-0.753661	-1.46586	-0.235273	-0.144164	-0.139542	1.30758	-1.30224	2.10514	0.819284	2.20908	-2.21697	0.422527	2.17397	-2.59383	0.798309	-1.54989	-0.429938	0.349796	-1.54271	-1.16523	-0.0840663	-1.09852	-1.87459	1.28542	0.952088	-1.92128	1.05315	1.4754	-1.79035	-0.963367	0.649205	-1.98407	-1.51909	-1.29796	0.30722	0.862286	-0.0513665	-0.0860029	1.71878	1.07982	-0.353122	-0.527489	-1.56126	0.103142	0.0509204	1.18321	-0.0727393
PD.78	training	-0.1748	-0.753661	-1.46586	-0.235273	-0.144164	-0.139542	1.28842	-0.848464	1.46554	0.838002	2.22801	-2.21387	0.321631	1.97934	-2.43192	0.946535	-1.54989	-0.429938	0.349796	-1.54271	-1.16523	-0.0840663	-1.09852	-1.87459	1.20777	0.970841	-1.84289	1.05315	1.54689	-1.69096	-1.16885	0.865188	-2.00784	-1.51915	-1.29843	0.307328	0.862196	-0.0513665	-0.0860029	1.71878	1.07982	-0.353122	-0.527489	-1.56126	0.103142	0.0509204	1.18321	-0.0727393
PD.79	training	-0.1748	-0.753661	-1.46586	-0.235273	-0.144164	-0.139542	1.28548	-0.956981	1.83293	0.832653	2.34835	-2.19927	0.359661	1.82163	-2.22933	0.960446	-1.54989	-0.429938	0.349796	-1.54271	-1.16523	-0.0840663	-1.09852	-1.87459	1.20121	0.969414	-1.83423	1.05315	1.52463	-1.69158	-1.15574	0.69934	-2.00423	-1.51909	-1.29898	0.307225	0.862219	-0.0513665	-0.0860029	1.71878	1.07982	-0.353122	-0.527489	-1.56126	0.103142	0.0509204	1.18321	-0.0727393
PD.80	training	-0.1748	-0.753661	-1.46586	-0.235273	-0.144164	-0.139542	1.29006	-0.848084	1.46915	0.836722	2.35585	-2.21489	0.365512	1.98995	-2.45312	0.797441	-1.54989	-0.429938	0.349796	-1.54271	-1.16523	-0.0840663	-1.09852	-1.87459	1.32114	0.953012	-1.85584	1.05316	1.37551	-1.56619	-1.16617	1.21492	-2.07506	-1.51932	-1.29764	0.30762	0.862106	-0.0513665	-0.0860029	1.71878	1.07982	-0.353122	-0.527489	-1.56126	0.103142	0.0509204	1.18321	-0.0727393
PD.81	training	-0.1748	-0.753661	-1.46586	-0.235273	-0.144164	-0.139542	1.28616	-0.956248	1.83024	0.835979	2.37392	-2.2002	0.366887	1.83686	-2.25878	0.814705	-1.54989	-0.429938	0.349796	-1.54271	-1.16523	-0.0840663	-1.09852	-1.87459	1.31043	0.952364	-1.84707	1.05316	1.37751	-1.56734	-1.16087	0.858771	-2.07886	-1.51926	-1.29818	0.307517	0.862129	-0.0513665	-0.0860029	1.71878	1.07982	-0.353122	-0.527489	-1.56126	0.103142	0.0509204	1.18321	-0.0727393
PD.82	training	-0.1748	-0.753661	-1.46586	-0.235273	-0.144164	-0.139542	1.27336	-0.42254	1.31709	0.776987	2.0515	-2.19912	0.372822	1.71317	-2.06071	0.982019	-1.54989	-0.429938	0.349796	-1.54271	-1.16523	-0.0840663	-1.09852	-1.87459	1.1866	0.969037	-1.85938	1.05316	1.34047	-1.82565	-1.25318	0.853374	-1.38843	-1.51883	-1.29999	0.30678	0.862376	-0.0513665	-0.0860029	1.71878	1.07982	-0.353122	-0.527489	-1.56126	0.103142	0.0509204	1.18321	-0.0727393
PD.83	internal test	-0.1748	-0.753661	-1.6893	-0.235273	-0.144164	-0.139542	1.4281	-1.30269	2.1117	0.878861	2.77232	-2.21846	0.423012	2.28045	-2.72151	1.01883	-1.73376	-0.984102	-0.496844	-1.56278	-1.16523	-0.0840663	-1.51248	-1.87459	1.17389	0.972616	-2.00587	1.05316	2.25465	-1.95432	-0.407792	1.24289	-2.30007	-1.60323	-0.873324	0.596499	0.669667	-0.0513665	-0.0860029	1.71878	1.07982	-0.353122	-0.527489	-1.87335	-9.69536	0.155029	1.2434	-0.0727393
PD.84	training	-0.1748	-0.753661	-1.57758	-0.235273	-0.144164	-0.139542	1.37289	-1.30267	2.11054	0.819298	2.68708	-2.21733	0.42291	2.2621	-2.66947	0.975802	-1.73376	-0.926315	-0.496844	-1.56278	-1.16523	-0.0840663	-1.30985	-1.87459	1.193	0.972259	-1.97345	1.05315	2.22941	-1.86321	-0.679721	0.918044	-2.09844	-1.56184	-1.08811	0.453061	0.765113	-0.0513665	-0.0860029	1.71878	1.07982	-0.353122	-0.527489	-1.7173	0.103142	0.0888695	1.21331	-0.0727393
PD.85	training	-0.1748	-0.753661	-1.57758	-0.235273	-0.144164	-0.139542	1.37358	-1.30225	2.10713	0.857478	2.75697	-2.21837	0.422553	2.27338	-2.70813	0.838128	-1.73376	-0.926315	-0.496844	-1.56278	-1.16523	-0.0840663	-1.30985	-1.87459	1.28352	0.953818	-1.98983	1.05316	2.17598	-1.79912	-0.680093	1.23981	-2.24562	-1.56201	-1.0872	0.453357	0.765026	-0.0513665	-0.0860029	1.71878	1.07982	-0.353122	-0.527489	-1.7173	0.103142	0.0888695	1.21331	-0.0727393
PD.86	training	-0.1748	-0.753661	-1.57758	-0.235273	-0.144164	-0.139542	1.35788	-0.848471	1.47911	0.837995	2.43751	-2.21502	0.321827	2.00001	-2.47312	0.999205	-1.73376	-0.926315	-0.496844	-1.56278	-1.16523	-0.0840663	-1.30985	-1.87459	1.18669	0.972195	-1.90015	1.05316	2.19293	-1.83757	-0.817225	1.22099	-2.29329	-1.56183	-1.08834	0.453041	0.765106	-0.0513665	-0.0860029	1.71878	1.07982	-0.353122	-0.527489	-1.7173	0.103142	0.0888695	1.21331	-0.0727393
PD.87	training	-0.1748	-0.753661	-1.57758	-0.235273	-0.144164	-0.139542	1.35501	-0.957344	1.83521	0.835469	2.39409	-2.20032	0.359853	1.84805	-2.28129	1.01153	-1.73376	-0.926315	-0.496844	-1.56278	-1.16523	-0.0840663	-1.30985	-1.87459	1.18123	0.970744	-1.89123	1.05316	2.17058	-1.83817	-0.805583	0.859117	-2.29976	-1.56176	-1.08888	0.452938	0.765129	-0.0513665	-0.0860029	1.71878	1.07982	-0.353122	-0.527489	-1.7173	0.103142	0.0888695	1.21331	-0.0727393
PD.88	training	-0.1748	-0.753661	-1.46586	-0.235273	-0.144164	-0.139542	1.32009	-1.30225	2.1061	0.793755	2.35121	-2.21701	0.422514	2.17826	-2.59769	0.804235	-1.73376	-0.86675	-0.496844	-1.56278	-1.16523	-0.0840663	-1.09852	-1.87459	1.28541	0.952752	-1.93478	1.05316	1.38459	-1.79035	-0.926424	0.738805	-2.02938	-1.52037	-1.30266	0.309494	0.860642	-0.0513665	-0.0860029	1.71878	1.07982	-0.353122	-0.527489	-1.56126	0.103142	0.0227104	1.18321	-0.0727393
PD.89	training	-0.1748	-0.753661	-1.46586	-0.235273	-0.144164	-0.139542	1.30095	-0.848471	1.46792	0.819297	2.28471	-2.2139	0.321415	1.98204	-2.43637	0.95407	-1.73376	-0.86675	-0.496844	-1.56278	-1.16523	-0.0840663	-1.09852	-1.87459	1.20764	0.971838	-1.86789	1.05315	1.31276	-1.69097	-1.12345	0.914603	-2.09468	-1.52043	-1.30312	0.309602	0.860552	-0.0513665	-0.0860029	1.71878	1.07982	-0.353122	-0.527489	-1.56126	0.103142	0.0227104	1.18321	-0.0727393
PD.90	training	-0.1748	-0.753661	-1.46586	-0.235273	-0.144164	-0.139542	1.29797	-0.957005	1.8335	0.816492	2.37052	-2.19931	0.359541	1.82475	-2.23534	0.967711	-1.73376	-0.86675	-0.496844	-1.56278	-1.16523	-0.0840663	-1.09852	-1.87459	1.20108	0.970415	-1.85923	1.05315	1.38836	-1.69158	-1.11092	0.800471	-2.09646	-1.52037	-1.30366	0.309499	0.860575	-0.0513665	-0.0860029	1.71878	1.07982	-0.353122	-0.527489	-1.56126	0.103142	0.0227104	1.18321	-0.0727393
PD.91	training	-0.1748	-0.753661	-1.46586	-0.235273	-0.144164	-0.139542	1.30264	-0.848184	1.47559	0.836552	2.38379	-2.21493	0.32099	1.9933	-2.45856	0.809495	-1.73376	-0.86675	-0.496844	-1.56278	-1.16523	-0.0840663	-1.09852	-1.87459	1.32117	0.953052	-1.88471	1.05316	1.38009	-1.56621	-1.11511	1.21893	-2.23743	-1.52061	-1.30222	0.309898	0.860465	-0.0513665	-0.0860029	1.71878	1.07982	-0.353122	-0.527489	-1.56126	0.103142	0.0227104	1.18321	-0.0727393
PD.92	training	-0.1748	-0.753661	-1.46586	-0.235273	-0.144164	-0.139542	1.29869	-0.956266	1.83185	0.835469	2.38196	-2.20024	0.358839	1.84125	-2.26633	0.826172	-1.73376	-0.86675	-0.496844	-1.56278	-1.16523	-0.0840663	-1.09852	-1.87459	1.31044	0.952411	-1.87587	1.05316	1.38838	-1.56736	-1.11037	0.858838	-2.24469	-1.52054	-1.30276	0.309796	0.860488	-0.0513665	-0.0860029	1.71878	1.07982	-0.353122	-0.527489	-1.56126	0.103142	0.0227104	1.18321	-0.0727393
PD.93	training	-0.1748	-0.753661	-1.46586	-0.235273	-0.144164	-0.139542	1.28596	-0.560818	1.35297	0.77692	2.29174	-2.19916	0.263284	1.72002	-2.07044	0.99561	-1.73376	-0.86675	-0.496844	-1.56278	-1.16523	-0.0840663	-1.09852	-1.87459	1.18759	0.970448	-1.89105	1.05316	1.35934	-1.82566	-1.19281	0.853396	-1.72539	-1.52012	-1.30456	0.309059	0.860736	-0.0513665	-0.0860029	1.71878	1.07982	-0.353122	-0.527489	-1.56126	0.103142	0.0227104	1.18321	-0.0727393
PD.94	training	4.93474	-0.753661	-1.46586	-0.235273	-0.144164	-0.139542	-0.53402	-0.496017	0.308735	-2.03465	-0.10457	0.832352	0.337868	-0.375109	0.64666	1.35783	-0.446627	-0.114713	1.19644	0.0734787	-0.840607	-0.0840663	-1.86313	-0.196512	-0.406396	0.448637	0.078141	-1.15518	2.72281	0.724806	1.0619	0.969599	-0.0258237	-0.385375	-0.0570581	0.808733	-0.123571	-0.0513665	0.779425	-0.112811	1.07982	-0.35033	-0.525118	-1.09313	0.103142	1.64512	-0.215061	-0.0727393
PD.95	training	4.93474	-0.753661	-1.35414	-0.235273	-0.144164	-0.139542	-0.561115	0.125645	0.153424	-2.03465	-0.320662	0.855658	0.337656	-0.44109	0.837625	1.3541	-0.446627	-0.0659277	1.19644	0.0734787	-0.840607	-0.0840663	-1.71983	-0.196512	-0.406391	0.448637	0.173283	-1.15518	2.72288	0.787698	0.776482	0.969599	0.274811	-0.343563	-0.273635	0.664576	-0.0278761	-0.0513665	0.779425	-0.112811	1.07982	-0.35033	-0.525118	-0.937083	0.103142	1.57896	-0.245156	-0.0727393
PD.96	training	4.93474	-0.753661	-1.35414	-0.235273	-0.144164	-0.139542	-0.565849	-0.475695	0.20763	-2.03465	-0.210382	0.907521	0.301134	-0.376545	0.668477	1.20844	-0.446627	-0.0659277	1.19644	0.0734787	-0.840607	-0.0840663	-1.71983	-0.196512	-0.406387	0.448637	0.0842568	-1.15518	2.2995	0.787683	0.710741	0.969599	0.0927013	-0.3434	-0.274657	0.664301	-0.027803	-0.0513665	0.779425	-0.112818	1.07982	-0.35033	-0.525118	-0.937083	0.103142	1.57896	-0.245156	-0.0727393
PD.97	training	4.93474	-0.753661	-1.35414	-0.235273	-0.144164	-0.139542	-0.560371	-0.496006	0.0106322	-2.03465	-0.127489	0.89689	0.3367	-0.385098	0.649215	1.34513	-0.446627	-0.0659277	1.19644	0.0734787	-0.840607	-0.0840663	-1.71983	-0.196512	-0.40622	0.448637	0.0911964	-1.15518	2.36252	0.787396	0.775222	0.969599	0.325361	-0.343321	-0.275264	0.66419	-0.02777	-0.0513665	0.779425	-0.112839	1.07982	-0.35033	-0.525118	-0.937083	0.103142	1.57896	-0.245156	-0.0727393
PD.98	training	-0.1748	0.597241	-1.24242	-0.235273	-0.144164	-0.139542	0.287878	0.935128	0.664975	0.700891	0.628037	-0.461847	-2.48042	0.0301305	-0.0452738	-0.903867	-1.54989	-1.20404	-1.34348	-1.18013	-0.515982	-0.0840663	0.219952	-1.24531	-0.397906	0.383039	-1.00701	0.748135	-0.0962736	-1.22939	-0.881853	1.09405	-1.00707	-1.33465	-0.843284	0.146988	0.457087	-0.0513665	-0.9495	1.71878	-0.600601	-0.344361	-0.51866	-1.40521	0.103142	-0.4938	1.40977	-0.0727393
PD.99	training	-0.1748	0.597241	-1.1307	-0.235273	-0.144164	-0.139542	0.254348	0.972014	0.563101	0.683957	0.557173	-0.0634179	-2.48525	0.0106137	0.0510946	-0.961364	-1.54989	-1.15796	-1.34348	-1.18013	-0.515982	-0.0840663	0.440167	-1.24531	-0.397906	0.383039	-0.958921	0.748171	-0.36187	-0.552422	-1.09324	0.969599	-0.748374	-1.29273	-1.05956	0.00273528	0.552866	-0.0513665	-0.949524	1.71878	-0.599124	-0.344429	-0.51874	-1.24917	0.103142	-0.55996	1.37967	-0.0727393
PD.100	training	-0.1748	0.597241	-1.1307	-0.235273	-0.144164	-0.139542	0.242547	1.20471	0.429832	0.644307	0.301555	-0.145293	-2.5063	-0.00390922	0.0368732	-1.09072	-1.54989	-1.15796	-1.34348	-1.18013	-0.515982	-0.0840663	0.440167	-1.24531	-0.397902	0.383038	-0.957264	0.748147	-0.531025	-0.49888	-1.22095	0.969599	-0.658737	-1.29171	-1.06394	0.00097149	0.553476	-0.0513665	-0.949503	1.71878	-0.600448	-0.344368	-0.518668	-1.24917	0.103142	-0.55996	1.37967	-0.0727393
PD.101	training	-0.1748	0.597241	-1.1307	-0.235273	-0.144164	-0.139542	0.238001	1.24728	0.625853	0.675877	0.276841	-0.392697	-2.66751	-0.0136924	-0.0168502	-1.07423	-1.54989	-1.15796	-1.34348	-1.18013	-0.515982	-0.0840663	0.440167	-1.24531	-0.396988	0.383039	-0.933754	0.748136	-0.45127	-0.650835	-1.28553	1.08613	-0.853979	-1.29308	-1.05847	0.0032564	0.552664	-0.0513665	-0.9495	1.71878	-0.600601	-0.344361	-0.51866	-1.24917	0.103142	-0.55996	1.37967	-0.0727393
PD.102	training	-0.1748	0.597241	-1.1307	-0.235273	-0.144164	-0.139542	0.239709	1.11676	0.639559	0.691058	0.254295	-0.398215	-2.6762	-0.0185042	-0.013375	-1.03131	-1.54989	-1.15796	-1.34348	-1.18013	-0.515982	-0.0840663	0.440167	-1.24531	-0.395508	0.383039	-0.939159	0.748135	-0.621108	-0.650828	-1.30816	0.969599	-0.985214	-1.29284	-1.06081	0.00283638	0.552726	-0.0513665	-0.9495	1.71878	-0.600601	-0.344361	-0.51866	-1.24917	0.103142	-0.55996	1.37967	-0.0727393
PD.103	training	-0.1748	0.597241	-1.01899	-0.235273	-0.144164	-0.139542	0.209325	1.21176	0.382251	0.629632	0.274728	0.15585	-2.50817	-0.0821495	0.0561496	-1.13851	-1.54989	-1.11068	-1.34348	-1.18013	-0.515982	-0.0840663	0.669089	-1.24531	-0.397902	0.383038	-0.957244	0.748183	-0.533459	0.11712	-1.42575	0.752497	0.00210773	-1.24978	-1.28024	-0.143297	0.649262	-0.0513665	-0.949527	1.71878	-0.598971	-0.344436	-0.518748	-1.09313	0.103142	-0.626119	1.34958	-0.0727393
PD.104	training	-0.1748	0.597241	-1.01899	-0.235273	-0.144164	-0.139542	0.203582	1.36386	0.542229	0.663344	0.209623	-0.0594674	-2.68467	-0.0303184	0.0627413	-1.17258	-1.54989	-1.11068	-1.34348	-1.18013	-0.515982	-0.0840663	0.669089	-1.24531	-0.396984	0.383039	-0.87168	0.748173	-0.453731	0.114278	-1.51784	0.969599	-0.595532	-1.25117	-1.27475	-0.140997	0.648444	-0.0513665	-0.949524	1.71878	-0.599124	-0.344429	-0.51874	-1.09313	0.103142	-0.626119	1.34958	-0.0727393
PD.105	training	-0.1748	0.597241	-1.01899	-0.235273	-0.144164	-0.139542	0.205306	1.20528	0.549266	0.676822	0.212242	-0.0422629	-2.70192	-0.0343919	0.0672153	-1.11786	-1.54989	-1.11068	-1.34348	-1.18013	-0.515982	-0.0840663	0.669089	-1.24531	-0.395508	0.383039	-0.875452	0.748172	-0.628968	0.117286	-1.54409	0.283315	-0.72645	-1.25092	-1.27709	-0.141416	0.648505	-0.0513665	-0.949524	1.71878	-0.599123	-0.344429	-0.51874	-1.09313	0.103142	-0.626119	1.34958	-0.0727393
PD.106	training	-0.1748	0.597241	-1.01899	-0.235273	-0.144164	-0.139542	0.192664	1.79501	0.406584	0.622992	-0.084583	0.00187969	-2.70716	-0.0468205	0.0486353	-1.31741	-1.54989	-1.11068	-1.34348	-1.18013	-0.515982	-0.0840663	0.669089	-1.24531	-0.396975	0.383038	-0.829899	0.748148	-0.538369	0.141038	-1.63848	0.969599	-0.494372	-1.25014	-1.27915	-0.142776	0.64906	-0.0513665	-0.949503	1.71878	-0.600448	-0.344368	-0.518668	-1.09313	0.103142	-0.626119	1.34958	-0.0727393
PD.107	training	-0.1748	0.597241	-1.01899	-0.235273	-0.144164	-0.139542	0.193809	1.63923	0.414075	0.637305	-0.0675643	-0.0342645	-2.81772	-0.0471768	0.0538141	-1.30757	-1.54989	-1.11068	-1.34348	-1.18013	-0.515982	-0.0840663	0.669089	-1.24531	-0.395504	0.383038	-0.770361	0.748147	-0.761114	0.143924	-1.68366	0.298996	-0.63626	-1.2499	-1.28146	-0.143181	0.649115	-0.0513665	-0.949503	1.71878	-0.600448	-0.344368	-0.518668	-1.09313	0.103142	-0.626119	1.34958	-0.0727393
PD.108	training	-0.1748	0.597241	-1.01899	-0.235273	-0.144164	-0.139542	0.190411	1.29495	0.372381	0.660654	0.162945	0.146692	-2.75437	-0.0343126	0.0143819	-1.14791	-1.54989	-1.11068	-1.34348	-1.18013	-0.515982	-0.0840663	0.669089	-1.24531	-0.394337	0.383039	-0.930235	0.748137	-0.729759	0.139226	-1.69428	0.969599	-0.0802897	-1.25102	-1.27667	-0.141321	0.648472	-0.0513665	-0.9495	1.71878	-0.600601	-0.344361	-0.51866	-1.09313	0.103142	-0.626119	1.34958	-0.0727393
PD.109	training	-0.1748	-0.753661	-1.35414	-0.235273	-0.144164	-0.139542	-0.327588	0.407293	-0.796676	-2.03467	-0.505361	0.857311	0.156783	-0.357621	0.684877	1.16801	-0.81438	-0.429938	1.19644	-0.22614	-0.840607	-0.0840663	-1.40418	-0.406273	-0.404761	0.448637	0.240005	-1.15517	1.55139	0.724978	0.309655	0.969599	0.687492	-0.401207	-0.0238966	0.302488	0.284941	-0.0513665	0.776825	-0.426096	1.07982	-0.341626	-0.516424	-1.09313	0.103142	0.9439	0.319889	-0.0727393
PD.110	training	-0.1748	-0.753661	-1.24242	-0.235273	-0.144164	-0.139542	-0.365604	0.602499	-1.64074	-2.03467	-0.505361	0.872641	0.156779	-0.926983	1.01696	1.16722	-0.81438	-0.381403	1.19644	-0.22614	-0.840607	-0.0840663	-1.24329	-0.406273	-0.404749	0.448637	0.25989	-1.15517	0.619675	0.787801	-0.0706848	0.969599	0.687492	-0.358905	-0.242684	0.157524	0.380921	-0.0513665	0.776818	-0.426503	1.07982	-0.341607	-0.516402	-0.937083	0.103142	0.877741	0.289795	-0.0727393
PD.111	training	-0.1748	-0.753661	-1.24242	-0.235273	-0.144164	-0.139542	-0.363425	0.433264	-1.01194	-2.03467	-0.505361	0.912289	0.154658	-0.359392	0.710438	1.14263	-0.81438	-0.381403	1.19644	-0.22614	-0.840607	-0.0840663	-1.24329	-0.406273	-0.404757	0.448637	0.240005	-1.15517	0.376742	0.787799	-0.0442919	0.969599	0.687492	-0.359316	-0.240887	0.158194	0.380679	-0.0513665	0.776825	-0.426096	1.07982	-0.341626	-0.516424	-0.937083	0.103142	0.877741	0.289795	-0.0727393
PD.112	training	-0.1748	-0.753661	-1.24242	-0.235273	-0.144164	-0.139542	-0.357277	0.416791	-1.09495	-2.03467	-0.505361	0.91415	0.101415	-0.503895	0.786107	0.999501	-0.81438	-0.381403	1.19644	-0.22614	-0.840607	-0.0840663	-1.24329	-0.406273	-0.404761	0.448637	0.25989	-1.15517	0.307519	0.787677	0.0190597	0.969599	0.687492	-0.359979	-0.237857	0.159331	0.380303	-0.0513665	0.776825	-0.426095	1.07982	-0.341626	-0.516424	-0.937083	0.103142	0.877741	0.289795	-0.0727393
PD.113	training	4.93474	-0.753661	-1.57758	-0.235273	-0.144164	-0.139542	-0.42349	1.32312	0.222448	0.818574	-0.505361	0.900737	0.119084	-0.299488	0.317192	1.06611	-1.54989	-1.49657	-2.19012	-0.38587	-0.840607	-0.0840663	-1.41061	-0.406273	1.14426	0.435884	-0.827721	1.05317	0.119473	0.724583	-0.386207	0.969599	0.687492	-1.39816	-0.50933	1.21757	-0.398917	-0.0513665	-0.0860029	1.71878	1.07982	-0.353122	-0.527489	-1.7173	0.103142	1.02416	0.201523	-0.0727393
PD.114	training	-0.1748	-0.753661	-1.46586	-0.235273	-0.144164	-0.139542	-0.456194	1.48954	-0.0113953	0.793853	-0.505361	0.90737	0.100406	-0.34907	0.326715	0.973454	-1.54989	-1.45773	-2.19012	-0.38587	-0.840607	-0.0840663	-1.2389	-0.406273	1.32511	0.435884	-0.0322463	1.05317	0.00502116	0.725793	-0.726831	0.969599	0.687492	-1.35661	-0.724483	1.07385	-0.303349	-0.0513665	-0.0860029	1.71878	1.07982	-0.353122	-0.527489	-1.56126	0.103142	0.958005	0.171428	-0.0727393
PD.115	training	-0.1748	-0.753661	-1.46586	-0.235273	-0.144164	-0.139542	-0.461583	1.76536	0.213176	0.766331	-0.505361	0.900904	0.119071	-0.406845	0.891323	1.06402	-1.54989	-1.45773	-2.19012	-0.38587	-0.840607	-0.0840663	-1.2389	-0.406273	1.146	0.435884	-0.796043	1.05317	0.0155914	0.725766	-0.757628	0.969599	0.687492	-1.35602	-0.727008	1.07284	-0.303007	-0.0513665	-0.0860029	1.71878	1.07982	-0.353122	-0.527489	-1.56126	0.103142	0.958005	0.171428	-0.0727393
PD.116	training	-0.1748	-0.753661	-1.46586	-0.235273	-0.144164	-0.139542	-0.454784	1.46895	-0.114259	0.783788	-0.505361	0.90229	0.119081	-0.398653	0.334176	1.06559	-1.54989	-1.45773	-2.19012	-0.38587	-0.840607	-0.0840663	-1.2389	-0.406273	1.14468	0.435884	-0.139297	1.05317	0.117414	0.724784	-0.684598	0.969599	0.687492	-1.35595	-0.727757	1.07273	-0.302991	-0.0513665	-0.0860029	1.71878	1.07982	-0.353122	-0.527489	-1.56126	0.103142	0.958005	0.171428	-0.0727393
PD.117	training	-0.1748	-0.753661	0.880221	-0.235273	-0.144164	-0.139542	-0.265056	-0.0261281	0.422804	-0.0498056	-0.505361	0.160076	0.129668	-0.0409785	0.0351207	-0.569864	0.840509	-0.0313865	0.349796	0.883943	0.457892	-0.0840663	-0.550291	1.06205	-0.394345	0.746049	0.240005	-1.03606	-0.308486	0.312728	0.70232	0.393823	-0.096292	0.965306	1.34417	0.0637214	-0.57734	-0.0513665	0.774456	-0.535854	1.07982	-0.333607	-0.508503	0.935441	0.103142	0.223874	-0.742558	-0.0727393
PD.118	training	-0.1748	-0.753661	0.991939	-0.235273	-0.144164	-0.139542	-0.542894	-0.125824	0.577975	-0.0496386	-0.340796	-0.298267	0.440702	0.0769333	-0.0947685	1.28611	1.02439	0.139817	0.349796	0.823977	1.10714	-0.0840663	-0.332592	1.06205	-0.397035	-0.493019	-0.0216647	-1.03607	-0.272319	-0.31124	0.886673	-1.24025	-0.48805	1.01832	1.22021	-0.0358633	-0.490945	-0.0513665	0.777065	-0.410808	1.07982	-0.342498	-0.517226	1.09148	0.103142	-0.0397545	-0.956455	-0.0727393
PD.119	training	-0.1748	0.597241	0.991939	-0.235273	-0.144164	-0.139542	-0.570329	-0.430438	0.357328	0.581542	-0.505361	0.19535	0.948997	-0.108937	-0.0352524	1.18949	1.20826	0.421203	1.19644	1.04077	0.782516	-0.0840663	-0.204454	0.852289	-0.395023	-1.83466	-0.249932	0.748134	-0.325912	0.324663	0.599699	0.126512	-0.508795	0.242605	0.439063	0.796635	-1.07786	-0.0513665	-0.952135	-0.37764	-0.598892	-0.335595	-0.510036	0.46731	0.103142	0.757513	-1.20118	-0.0727393
PD.120	training	-0.1748	0.597241	0.768503	-0.235273	-0.144164	-0.139542	-0.580747	0.0486096	0.369117	-0.0492154	0.0921295	0.107705	-0.774911	-0.0535922	0.0902537	-0.569778	0.656633	-0.367978	0.349796	0.807579	0.782516	-0.0840663	-0.154681	1.48157	-0.394264	0.383039	0.104566	-1.03607	-0.915874	0.111768	0.324931	0.73277	-0.121728	0.904809	1.59216	-0.258992	-0.712529	-0.0513665	0.0586914	-0.027682	-1.28081	0.351087	1.05669	0.623353	0.103142	-0.618059	-0.566425	-0.0727393
PD.121	training	-0.1748	-0.753661	1.21538	-0.235273	-0.144164	-0.139542	-0.705236	0.0156251	-0.90093	0.700125	-0.505361	0.612853	0.124828	-0.0778568	0.100262	-0.75288	0.840509	-0.444498	-0.496844	1.54406	0.782516	-0.0840663	-0.702412	1.48157	0.820071	0.383039	-0.0419771	1.05307	0.908473	0.724067	1.09912	0.602212	0.687492	0.476999	2.01249	1.68466	-1.85006	-0.0513665	0.0483506	-0.600368	-1.27753	0.392411	1.07299	0.155222	0.103142	0.521422	-1.52029	-0.0727393
PD.122	training	-0.1748	0.597241	1.32709	-0.235273	-0.144164	-0.139542	-0.542696	-0.0796385	-1.11541	-0.0498215	-0.505361	0.502685	0.132873	-1.20205	0.844129	-0.713852	1.39214	0.364266	0.349796	1.12035	0.457892	-0.0840663	0.328934	1.48157	-0.394303	-0.493061	0.285144	-1.03607	-0.906303	0.786907	0.0971095	-0.520682	0.687492	1.15472	1.03964	-0.2141	-0.763852	-0.0513665	-0.0890616	-0.535853	-0.599345	-0.324499	-0.499741	1.40357	0.103142	-0.312787	-1.29373	-0.0727393
PD.123	training	-0.1748	-0.753661	1.10366	-0.235273	-0.144164	-0.139542	-0.745672	-0.398296	0.0977298	0.653529	-0.505361	0.479135	0.217124	-0.0427726	0.0786028	1.3246	0.28888	-0.683163	-0.496844	0.997608	0.457892	-0.0840663	-0.506563	0.852289	-0.395714	0.383039	-0.26409	1.05356	-0.307875	0.699281	0.661803	-0.140793	0.458001	0.260694	1.12274	0.928502	-1.21866	-0.0513665	0.0508436	-0.518238	-1.27748	0.368844	1.06443	0.155222	0.103142	0.495563	-0.924771	-0.0727393
PD.124	training	-0.1748	0.597241	1.66225	-0.235273	-0.144164	-0.139542	-0.671144	0.0740934	-0.587494	0.592581	-0.505361	0.605336	0.123428	-0.474912	0.633859	-0.834307	1.02439	-0.0985632	-0.496844	1.20306	1.10714	-0.0840663	0.620218	0.852289	-0.396946	-0.865125	0.232364	0.748148	-1.09902	0.712815	0.635887	-0.959382	0.586913	0.689528	0.83578	0.322634	-1.05543	-0.0513665	-0.954757	-0.518447	-0.597775	-0.326626	-0.501385	1.09148	0.103142	-0.55022	-0.911051	-0.0727393
PD.125	training	-0.1748	0.597241	0.0981943	-0.235273	-0.144164	-0.139542	-0.852305	-0.00569889	0.0163845	-2.03496	-0.493558	0.4762	0.182662	-0.0559632	0.106159	1.24957	1.20826	0.0637197	1.19644	1.3735	0.782516	-0.0840663	-0.621354	1.06205	-0.410874	0.383039	0.240005	-1.15572	-0.0329355	0.118577	1.41046	0.264773	0.426386	1.77369	2.68961	-0.975578	-0.2011	-0.0513665	0.778722	-0.465758	-0.598744	-0.329775	-0.50531	0.311266	0.103142	0.172156	-0.668528	-0.0727393
PD.126	training	-0.1748	-0.753661	1.43881	-0.235273	-0.144164	-0.139542	-0.263832	0.155865	-0.15315	-0.0488265	-0.505361	-0.0664645	0.874155	-0.155059	0.00338177	1.24965	1.20826	0.579363	1.19644	0.503161	1.10714	-0.0840663	0.388188	1.06205	-0.394182	-1.13693	0.451959	-1.03606	-0.80486	-0.917948	0.522859	-1.11006	0.687492	1.11443	1.07416	-0.902955	0.134622	-0.0513665	0.774455	-0.535878	1.07982	-0.333606	-0.5085	1.40357	0.103142	-1.15472	-0.212185	-0.0727393
PD.127	training	-0.1748	1.94814	2.44427	-0.235273	-0.144164	-0.139542	-0.36028	0.494203	0.261029	0.537449	-0.970076	-0.154956	-0.926424	-0.384247	0.327983	-0.964486	0.105003	-0.648344	-1.34348	-0.391885	1.75639	-0.0840663	2.41158	0.852289	-0.396443	-2.35415	-0.796915	0.745763	-1.83672	-1.57658	-0.872199	-2.67991	0.516226	0.602156	0.650725	-1.78499	0.33299	-0.0513665	-1.53018	1.71878	-1.3921	2.20956	2.64037	1.09148	0.103142	-3.77589	1.09394	-0.0727393
PD.128	training	-0.1748	-0.753661	1.32709	-0.235273	-0.144164	-0.139542	-0.663398	0.68104	0.569896	0.580591	-0.505361	-0.747929	0.208033	-0.0280052	0.028272	1.24969	-0.630503	-1.57161	-1.34348	0.359337	1.75639	-0.0840663	0.179292	1.27181	-0.394238	0.383039	-0.893712	1.05316	-0.411145	-1.53396	0.0274827	0.474786	-0.187566	0.275988	1.57122	0.0978078	-0.569887	-0.0513665	0.0530213	-0.377548	-1.27699	0.345586	1.0562	0.155222	0.103142	-1.33405	0.117807	-0.0727393
PD.129	training	-0.1748	-0.753661	0.768503	-0.235273	-0.144164	-0.139542	-0.435776	-0.267094	0.359424	-0.0494326	-0.505361	0.645726	0.443533	-0.1002	0.0895881	1.30552	1.20826	0.345562	0.349796	1.21719	1.10714	-0.0840663	-0.850299	0.852289	-0.394307	0.383039	0.240005	-1.03607	-0.105097	0.722808	1.52739	0.0257855	-0.102153	0.840943	0.91064	0.514472	-0.804751	-0.0513665	0.774459	-0.535755	1.07982	-0.333616	-0.508512	0.935441	0.103142	1.12223	-1.44398	-0.0727393
PD.130	training	-0.1748	-0.753661	0.991939	-0.235273	-0.144164	-0.139542	0.0320102	-0.0818359	-0.96319	-0.0494134	-0.505361	0.364182	0.878679	-0.109035	0.124082	-0.781051	1.20826	0.747407	1.19644	0.671315	0.133267	-0.0840663	-0.0991967	0.852289	1.62161	-0.0541564	0.345299	-1.03606	-0.510427	0.720357	0.218093	-0.686969	0.687492	1.01398	0.739452	-0.468656	-0.0902984	-0.0513665	0.771852	-0.612582	1.07982	-0.324547	-0.499795	1.24753	0.103142	-0.296667	-0.610543	-0.0727393
PD.131	training	-0.1748	-0.753661	1.55053	-0.235273	-0.144164	-0.139542	-0.490183	-0.880087	-0.0119045	-0.0497568	-0.505361	0.527131	0.440687	-0.18077	0.226782	-0.136433	1.39214	0.629974	0.349796	0.692851	0.457892	-0.0840663	-0.271762	1.06205	-0.394393	0.211565	0.451959	-1.03607	-0.311225	0.723135	0.85994	-0.844068	0.351267	1.06446	0.694234	-0.395562	-0.398707	-0.0513665	1.05824	-0.535479	-1.38994	2.22411	2.64081	1.24753	0.103142	-0.123041	-0.860184	-0.0727393
PD.132	training	-0.1748	-0.753661	0.768503	-0.235273	-0.144164	-0.139542	-0.233794	0.15051	0.539901	-0.0513783	-0.363118	0.109496	0.120849	-0.0651453	0.0515453	-0.879203	1.20826	0.538931	0.349796	0.347891	0.782516	-0.0840663	0.12949	0.432769	-0.39586	0.383039	0.240005	-1.0367	-0.642561	-0.154274	0.433346	-0.468031	-0.388841	1.76128	1.28673	-1.63985	0.462347	-0.0513665	1.64534	-0.168972	1.07982	-0.349249	-0.524364	1.8717	0.103142	-1.4563	-0.212071	-0.0727393
PD.133	training	-0.1748	0.597241	1.43881	-0.235273	-0.144164	-0.139542	-0.799809	-0.84171	-1.22073	-2.03465	-0.505361	0.746728	0.190595	-1.09082	0.84926	-0.0873737	1.39214	0.0586019	1.19644	1.84852	2.08101	-0.0840663	-0.215185	1.06205	-0.405122	0.504043	0.451959	-1.15518	-0.0925081	0.811414	1.36559	0.0257356	0.687492	1.34239	1.14369	0.389841	-0.973042	-0.0513665	-0.0945242	-0.672671	-0.59877	-0.304877	-0.481537	1.24753	0.103142	1.22365	-1.41538	-0.0727393
PD.134	training	-0.1748	-0.753661	1.32709	-0.235273	-0.144164	-0.139542	-1.09227	0.690348	-0.563471	-0.0498512	-0.828117	0.831413	-0.996458	-0.472958	0.85217	-0.592571	0.840509	-0.444498	0.349796	1.45727	0.457892	-0.0840663	0.330229	1.06205	-0.39646	-1.23245	0.451959	-1.03607	-0.462099	0.836881	0.909062	-2.18685	0.687492	1.33842	0.866988	-0.196056	-0.850978	-0.0513665	0.774454	-0.535916	1.07982	-0.333602	-0.508497	1.71566	0.103142	-0.0249778	-1.17979	-0.0727393
PD.135	training	-0.1748	1.94814	0.433349	-0.235273	-0.144164	-0.139542	-0.740281	-0.0653384	-0.0621379	-0.0497739	-0.505361	0.77758	2.16976	-0.449984	0.378284	2.41842	1.94377	0.618986	0.349796	1.47414	0.457892	-0.0840663	0.0335174	1.06205	-0.395881	-0.928611	0.240005	-1.0363	-0.323429	0.723955	1.65371	-0.180926	0.267362	1.56858	1.10755	-0.792102	-0.691312	-0.0513665	-0.0843118	-0.439676	-0.711797	-0.322429	-0.498171	1.55962	0.103142	0.560043	-1.41178	-0.0727393
PD.136	training	-0.1748	1.94814	0.768503	-0.235273	-0.144164	-0.139542	-0.762675	1.38823	-0.379152	-0.0492755	-0.897664	0.157672	0.102267	-0.456802	0.446527	1.05854	0.656633	-0.101508	0.349796	0.34453	0.457892	-0.0840663	1.4204	1.06205	-0.394655	-2.96949	0.451959	-1.03606	-1.4199	-0.0656952	0.153825	-2.19409	0.687492	0.815964	0.825342	-1.42705	0.0723833	-0.0513665	-0.946061	-0.535732	-0.844188	-0.296501	-0.46913	0.935441	0.103142	-1.32566	0.209129	-0.0727393
PD.137	training	-0.1748	-0.753661	0.433349	-0.235273	-0.144164	-0.139542	0.293071	-1.04219	0.807137	0.599929	0.769705	-1.76755	0.450171	0.970779	-1.05957	0.0406721	0.105003	-0.107077	0.349796	0.0172785	-0.191358	-0.0840663	-0.443875	0.852289	-0.394285	0.746049	-0.673126	1.05336	1.00418	-1.53336	0.221846	0.836374	-1.29673	0.00150814	0.559034	0.423451	-0.338324	-0.0513665	-0.0886075	-0.377475	1.07982	-0.344463	-0.51878	-0.000821282	0.103142	-0.24965	-0.104667	-0.0727393
PD.138	training	-0.1748	-0.753661	0.880221	-0.235273	-0.144164	-0.139542	-0.67537	0.164112	-0.135534	-0.0499192	-0.505361	0.701374	-0.779514	-0.456613	0.520157	-0.592396	0.840509	-0.13353	0.349796	1.13848	0.457892	-0.0840663	-0.428746	1.06205	-0.396246	0.504043	0.381308	-1.03607	-0.147074	0.724509	0.917853	0.153373	0.687492	0.964518	0.97843	0.14257	-0.751585	-0.0513665	0.774456	-0.535861	1.07982	-0.333606	-0.508502	1.09148	0.103142	0.614448	-0.882615	-0.0727393
PD.139	training	-0.1748	0.597241	1.9974	-0.235273	-0.144164	-0.139542	-0.99878	1.53452	-1.24186	0.623349	-0.563614	0.892761	-2.76315	-0.559143	0.819812	-1.21264	1.57602	0.116077	-2.19012	1.44147	0.782516	-0.0840663	0.748526	0.852289	-0.396237	-0.13381	0.240005	0.748091	-0.722584	0.837453	1.06225	-1.40208	0.687492	0.87361	1.10577	0.293356	-1.49526	-0.0513665	-0.671128	-0.517982	-1.39107	2.27206	2.64822	1.09148	0.103142	-0.950869	-1.10186	-0.0727393
PD.140	training	-0.1748	-0.753661	1.32709	-0.235273	-0.144164	-0.139542	-0.557721	-0.173486	-1.01961	0.613462	-0.505361	0.492088	0.149744	-1.01079	0.724864	-0.75913	0.105003	-0.83142	-0.496844	1.01578	1.10714	-0.0840663	-0.201448	0.852289	-0.394375	0.504043	-0.00957806	1.05315	-0.17816	0.587125	0.499201	-0.196529	0.618546	0.292248	1.07633	1.11473	-1.09239	-0.0513665	-0.0964184	-0.65917	1.07982	-0.317408	-0.492663	0.46731	0.103142	0.402202	-0.850303	-0.0727393
PD.141	training	-0.1748	1.94814	0.880221	-0.235273	-0.144164	-0.139542	-0.936207	0.191524	0.166673	0.661096	-0.196727	0.600076	0.120617	-0.292093	0.356428	-1.0773	0.28888	-0.712766	-0.496844	0.698977	0.457892	-0.0840663	0.695052	0.852289	-0.396207	-0.585799	-0.540601	0.745759	-0.696782	0.325797	-0.0810697	-0.414155	-0.0592951	0.155917	0.714032	0.447853	-1.2001	-0.0513665	-1.67107	1.71878	-1.28251	0.368994	1.06462	0.155222	0.103142	-0.570706	-0.580525	-0.0727393
PD.142	training	-0.1748	0.597241	-0.125242	-0.235273	-0.144164	-0.139542	-0.93635	0.752641	0.23925	-0.0491335	-0.457102	0.666203	0.155686	-0.1549	0.146649	1.2568	1.02439	-0.314988	0.349796	1.32944	1.10714	-0.0840663	-0.478383	0.852289	-0.396546	0.383039	0.240005	-1.03641	-0.035734	0.318391	1.99903	0.969599	-0.287922	1.35303	2.23844	-0.361448	-0.848155	-0.0513665	0.781839	-0.168405	-0.600363	-0.340427	-0.515557	0.779397	0.103142	0.282645	-0.959723	-0.0727393
PD.143	training	-0.1748	1.94814	0.545067	-0.235273	-0.144164	-0.139542	-0.477215	0.0223139	-0.421739	0.649739	-0.505361	0.457338	0.892202	-0.326991	0.606951	1.10268	0.840509	0.343942	1.19644	0.672981	0.457892	-0.0840663	0.618045	0.223008	-0.394384	-2.31744	0.129073	0.744723	-0.66389	0.586324	0.603575	-0.31503	0.687492	-0.147739	0.237537	0.424997	-0.80113	-0.0513665	-1.81827	-0.518396	-0.71138	-0.317373	-0.492624	-0.000821282	0.103142	0.0290913	-0.442632	-0.0727393
PD.144	training	-0.1748	-0.753661	0.433349	-0.235273	-0.144164	-0.139542	-0.132157	-0.150652	0.208877	-0.0538826	-0.505361	0.594323	0.133301	-0.188824	0.0842833	-0.471982	1.39214	0.79446	0.349796	0.909489	0.457892	-0.0840663	-0.838167	0.432769	-0.39432	0.625045	0.451959	-1.03681	0.804069	0.723607	1.38138	0.243296	0.154504	1.41076	0.651881	-0.719322	-0.0346231	-0.0513665	1.64013	-0.551811	1.07982	-0.331596	-0.506951	1.55962	0.103142	0.907294	-0.960925	-0.0727393
PD.145	training	-0.1748	-0.753661	0.433349	-0.235273	-0.144164	-0.139542	0.364742	-0.359103	0.218904	-0.0500057	-0.505361	0.30633	0.0554023	-0.0420589	0.0428807	-0.340456	0.472756	0.478477	0.349796	0.246163	1.10714	-0.0840663	-0.472744	0.223008	2.62861	0.383038	0.240005	-1.03607	-0.722951	0.668769	-0.142264	0.314607	0.518682	0.540459	0.0919279	-0.536233	0.264818	-0.0513665	0.777062	-0.411021	1.07982	-0.342489	-0.517215	0.779397	0.103142	-0.101212	-0.271496	-0.0727393
PD.146	training	-0.1748	-0.753661	0.433349	-0.235273	-0.144164	-0.139542	0.170714	-0.222553	0.146668	-2.03467	-0.505361	0.432962	0.140942	-0.0424151	0.0754873	-0.702992	0.105003	0.10615	1.19644	0.230555	0.133267	-0.0840663	-0.606154	0.852289	-0.404736	0.383038	0.0594634	-1.15517	-0.321847	0.722681	-0.814844	0.375623	0.17907	0.685986	0.307483	-0.380929	0.492769	-0.0513665	0.776818	-0.426508	1.07982	-0.341606	-0.516401	0.46731	0.103142	-0.114981	-0.235232	-0.0727393
PD.147	training	-0.1748	-0.753661	1.32709	-0.235273	-0.144164	-0.139542	-0.902213	-0.203278	-0.0789889	0.57896	-0.505361	0.851669	0.0435081	-0.457776	0.185154	-0.491872	0.472756	-0.348443	-0.496844	0.994627	1.43177	-0.0840663	-0.499345	0.642529	-0.394993	0.383038	-0.137413	1.05314	-0.0527028	0.723949	0.638618	-0.130128	0.687492	0.211204	0.0771092	0.90508	-1.18609	-0.0513665	0.19556	-0.377338	-1.39034	2.15042	2.63011	0.46731	0.103142	0.757849	-1.20083	-0.0727393
PD.148	training	-0.1748	1.94814	0.880221	-0.235273	-0.144164	-0.139542	-0.410746	0.563323	-2.85227	0.637182	-0.505361	0.580416	-0.978045	-2.09086	1.32811	-0.865665	0.656633	-0.101508	-1.34348	0.991225	0.457892	-0.0840663	0.714978	0.432769	0.456556	-1.83756	0.451959	0.745754	-1.07911	0.725437	0.433871	-0.256204	0.687492	0.00154732	0.548508	0.595451	-1.04808	-0.0513665	-1.82606	-0.704602	-0.712306	-0.2885	-0.466395	0.155222	0.103142	0.258801	-0.495365	-0.0727393
PD.149	training	-0.1748	0.597241	0.991939	-0.235273	-0.144164	-0.139542	-0.528502	0.249671	-2.50644	-0.0494669	-0.603309	0.881799	0.118284	-2.49786	1.33918	-1.22016	0.840509	0.264221	0.349796	0.681177	-0.191358	-0.0840663	0.744719	0.432769	-0.394397	-1.59548	0.451959	-1.03606	-0.883221	1.23254	-0.36169	-2.06873	0.687492	0.845652	0.21305	-0.578476	-0.174446	-0.0513665	-0.0942813	-0.668204	-0.598804	-0.305828	-0.482345	1.24753	0.103142	-0.232187	-0.52302	-0.0727393
PD.150	training	-0.1748	-0.753661	0.321631	-0.235273	-0.144164	-0.139542	-0.389811	-0.319095	-0.887886	-0.0489414	-0.505361	0.875428	0.442928	-0.295646	0.159898	1.31531	1.02439	0.325451	0.349796	1.16977	0.457892	-0.0840663	-0.990657	0.432769	1.29931	0.383039	0.240005	-1.03608	0.813691	0.724321	1.62868	0.467659	0.421607	0.574477	0.994779	0.720713	-0.849688	-0.0513665	0.771854	-0.612541	1.07982	-0.324553	-0.499801	0.46731	0.103142	1.33313	-1.22105	-0.0727393
PD.151	training	-0.1748	0.597241	0.656785	-0.235273	-0.144164	-0.139542	-0.893328	0.996513	-1.1046	0.640527	-0.505361	0.749987	-0.997886	-0.888974	0.917762	-1.29253	0.28888	-0.56033	-1.34348	1.01878	-0.191358	-0.0840663	0.251648	1.06205	-0.394568	0.400653	0.285144	0.748109	-0.677431	0.787696	-0.0506535	-0.256722	0.687492	0.0330629	0.520789	0.978531	-1.3849	-0.0513665	-0.954742	-0.5184	-0.598697	-0.326586	-0.50134	0.155222	0.103142	0.51034	-0.948156	-0.0727393
PD.152	training	-0.1748	1.94814	0.0981943	-0.235273	-0.144164	-0.139542	0.655997	-0.558576	0.232705	-0.0492906	-0.505361	-0.764028	0.410505	0.0795933	-0.375172	-0.369697	1.75989	1.56193	0.349796	0.529648	0.457892	-0.0840663	-0.233834	0.223008	0.477524	-0.0549193	0.11157	-1.03608	0.667767	-1.11913	1.09184	0.576338	-0.254047	0.394968	0.615299	0.00284204	-0.415695	-0.0513665	-0.952563	-0.535787	-0.712574	-0.315163	-0.490937	0.311266	0.103142	0.451569	-0.649397	-0.0727393
PD.153	training	-0.1748	1.94814	0.0981943	-0.235273	-0.144164	-0.139542	-0.22886	-0.0891017	0.235537	0.674978	-0.455793	-0.719508	0.3635	0.0995557	-0.113579	1.02916	0.656633	0.280326	0.349796	0.415644	0.457892	-0.0840663	0.192119	0.432769	-0.394655	-2.16136	-0.589648	0.745748	-0.156696	-1.11994	0.754085	0.15912	-0.280388	-0.342277	0.503765	0.6432	-0.827856	-0.0513665	-1.81823	-0.518189	-0.712603	-0.317269	-0.49251	-0.468952	0.103142	0.348132	-0.309921	-0.0727393
PD.154	training	-0.1748	0.597241	0.991939	-0.235273	-0.144164	-0.139542	-0.661625	0.376938	-0.0382393	-0.0499066	-0.505361	0.638411	-0.886167	-0.457464	0.617067	-0.745148	0.840509	0.0753301	0.349796	0.676453	0.457892	-0.0840663	0.342645	0.432769	-0.394839	0.038445	0.451959	-1.03607	-0.517118	0.72428	0.585722	-0.433836	0.685157	0.85119	0.371213	-0.605215	-0.383371	-0.0513665	0.0529137	-0.535549	-1.27984	0.397779	1.07482	1.09148	0.103142	-0.121698	-0.492991	-0.0727393
PD.155	training	-0.1748	0.597241	0.768503	-0.235273	-0.144164	-0.139542	-0.836967	1.47409	-2.06155	0.640838	-0.505361	0.894305	2.16053	-1.30222	1.02354	2.27728	0.28888	-0.56033	-1.34348	1.08946	-0.191358	-0.0840663	0.348994	0.432769	-0.39429	-1.83767	0.310656	0.74813	-1.2177	0.762805	0.627141	-0.486341	0.687492	0.0250019	0.591715	0.787376	-1.11446	-0.0513665	-0.957346	-0.600752	-0.598623	-0.317387	-0.49264	0.155222	0.103142	0.35317	-0.657495	-0.0727393
PD.156	training	-0.1748	-0.753661	1.9974	-0.235273	-0.144164	-0.139542	-0.707679	-0.210685	-1.48914	0.544679	-0.505361	0.60844	0.0436382	-1.38525	0.874417	-0.500038	0.472756	-0.348443	-0.496844	0.754635	1.75639	-0.0840663	0.195377	1.06205	-0.394187	0.383039	0.451959	1.05315	-0.480029	0.723949	0.617616	-0.893513	0.687492	0.375731	0.436067	0.312824	-0.746248	-0.0513665	0.189782	-0.600364	-1.38967	2.27191	2.6481	0.779397	0.103142	-0.365512	-0.506998	-0.0727393
PD.157	training	-0.1748	0.597241	1.21538	-0.235273	-0.144164	-0.139542	-0.844986	-0.679081	-0.692284	0.585301	-0.505361	0.747437	0.221763	-0.7491	0.856126	-0.249715	0.656633	-0.367978	-0.496844	1.2995	1.10714	-0.0840663	-0.148629	1.06205	-0.39643	0.504043	-0.0305978	0.74809	-0.125619	0.837978	1.07132	-0.429336	0.687492	0.201586	0.305027	1.12116	-1.47108	-0.0513665	-0.815439	-0.600594	-1.27967	0.416534	1.08199	0.46731	0.103142	1.18704	-1.30004	-0.0727393
PD.158	training	-0.1748	-0.753661	1.10366	-0.235273	-0.144164	-0.139542	-0.657487	0.367679	0.336953	-2.03467	-0.538534	0.696172	-0.247464	-0.449898	0.237475	-0.770206	1.20826	0.747407	1.19644	0.233548	0.457892	-0.0840663	0.414436	0.642529	-0.406765	-0.253782	1.31128	-1.15518	-0.435961	0.761353	0.600604	-1.4723	0.273016	1.82263	0.77737	-1.93026	0.852798	-0.0513665	1.78664	-0.215738	-1.27692	0.335282	1.05155	1.71566	0.103142	-1.42171	0.137592	-0.0727393
PD.159	training	-0.1748	-0.753661	1.55053	-0.235273	-0.144164	-0.139542	-0.917414	-0.47044	-0.172901	0.599748	-0.505361	0.699716	0.242711	-0.483759	0.863263	-0.592677	0.105003	-0.772216	-0.496844	0.764912	0.782516	-0.0840663	0.162827	1.06205	-0.396465	0.746049	-0.0377781	1.05315	-0.289039	0.838049	0.262627	-1.05605	0.0890295	0.333832	0.252219	0.657786	-0.910453	-0.0513665	0.0504084	-0.518298	-1.27688	0.368697	1.06495	0.779397	0.103142	0.0868545	-0.785862	-0.0727393
PD.160	training	-0.1748	0.597241	-0.125242	-0.235273	-0.144164	-0.139542	-0.795418	0.12464	-0.498958	0.684719	-0.505361	0.52956	0.172349	-0.484413	0.696025	1.3791	-0.26275	-0.672611	-0.496844	0.505616	-0.191358	-0.0840663	-0.013375	0.432769	-0.395894	-1.48849	0.0393264	0.748174	-0.528541	0.722839	0.133116	-0.34228	0.181543	-0.466305	-0.04162	0.718408	-0.880188	-0.0513665	-0.952136	-0.377531	-0.598697	-0.335608	-0.510051	-0.468952	0.103142	0.703779	-0.694732	-0.0727393
PD.161	training	-0.1748	0.597241	0.0981943	2.39425	-0.144164	-0.139542	0.0746057	0.237268	-0.167128	0.606152	-0.438458	-0.0888073	-0.908011	-0.0467414	0.150716	-0.543103	0.28888	0.139817	-1.34348	0.183134	0.133267	-0.0840663	0.619924	0.852289	0.507078	0.120278	-0.181733	0.748148	-1.33622	-0.886767	0.224037	0.796039	0.687492	-0.309823	0.381524	0.56132	-0.728004	-0.0513665	-0.94954	1.71878	-0.59815	-0.344473	-0.518792	-0.312909	0.103142	-0.352751	-0.275167	-0.0727393
PD.162	training	-0.1748	-0.753661	0.209912	-0.235273	-0.144164	-0.139542	0.121825	-0.512324	0.518112	-0.0499628	-0.505361	0.487303	0.242888	-0.050962	0.0193565	-0.388938	0.840509	0.783429	0.349796	0.448135	0.457892	-0.0840663	-0.965148	0.223008	-0.394303	0.504043	0.0263702	-1.03607	0.235002	0.710909	1.00854	0.372556	-0.404137	0.416719	0.0426167	0.237338	-0.188001	-0.0513665	0.777064	-0.41085	1.07982	-0.342497	-0.517224	0.623353	0.103142	0.855912	-0.802582	-0.0727393
PD.163	training	-0.1748	0.597241	-0.348678	-0.235273	-0.144164	-0.139542	-0.54791	-0.179746	0.0636014	0.678074	-0.505361	0.206499	0.289182	-0.0949441	0.102023	1.41405	-0.0788734	-0.234933	-0.496844	0.350387	0.782516	-0.0840663	-0.22858	0.223008	0.402567	-0.357173	-0.0407348	0.748536	-0.619275	0.624435	0.840496	0.293452	-0.213886	-0.631724	0.104959	0.50681	-0.485883	-0.0513665	-0.948872	-0.377355	-0.731248	-0.326751	-0.499114	-0.78104	0.103142	0.504966	-0.16481	-0.0727393
PD.164	training	-0.1748	0.597241	0.768503	-0.235273	-0.144164	-0.139542	-0.677911	0.844971	-0.755702	-0.0493725	-0.505361	0.793185	-0.988853	-0.468841	0.848626	-1.04284	0.656633	0.159412	0.349796	0.352954	-0.191358	-0.0840663	0.656719	0.223008	-0.395126	-0.13394	0.451959	-1.03607	-0.577918	0.836943	0.106079	-0.581855	0.687492	0.666475	0.0797225	-0.755586	-0.125148	-0.0513665	0.0529744	-0.535668	-1.27992	0.397973	1.07475	0.935441	0.103142	-0.465255	-0.1436	-0.0727393
PD.165	training	-0.1748	-0.753661	0.321631	-0.235273	-0.144164	-0.139542	-0.568256	0.513126	0.295397	0.634665	-0.505361	0.675035	-0.965438	-0.318813	0.285228	-0.885677	-0.446627	-0.847758	-1.34348	0.367422	-0.191358	-0.0840663	-0.338692	-0.196512	-0.395852	0.504041	-0.136417	1.05356	-0.193075	0.721082	0.0445165	-0.108053	0.141166	-0.234621	-0.195148	0.699917	-0.581316	-0.0513665	-0.0912135	-0.518403	1.07982	-0.335622	-0.510067	-0.000821282	0.103142	0.77464	-0.247038	-0.0727393
PD.166	training	-0.1748	-0.753661	0.433349	-0.235273	-0.144164	-0.139542	-0.831866	0.399278	-1.16668	0.669922	-0.505361	0.901252	-1.20862	-0.553782	0.711641	-0.495693	-0.0788734	-0.741946	-1.34348	0.801196	-0.191358	-0.0840663	0.112113	0.432769	-0.394247	-0.355964	0.240005	1.05337	-0.459698	0.749475	0.513375	-0.529803	0.687492	-0.0563618	0.588491	0.882579	-0.927897	-0.0513665	-0.0912147	-0.518449	1.07982	-0.335618	-0.510063	-0.000821282	0.103142	-0.0706511	-0.45083	-0.0727393
PD.167	training	-0.1748	-0.753661	0.433349	-0.235273	-0.144164	-0.139542	-0.672803	0.0417965	-0.657424	-0.0497304	-0.644216	0.560613	2.16097	-0.3763	0.515213	2.34092	0.105003	-0.376232	0.349796	0.49861	-0.191358	-0.0840663	0.211539	0.432769	-0.394311	-0.0550626	0.277488	-1.03607	-0.697184	0.716854	0.906221	-1.22985	0.687492	0.652171	0.208616	-0.737051	-0.0461599	-0.0513665	0.779667	-0.0279614	1.07982	-0.35119	-0.525927	0.935441	0.103142	-0.485405	-0.467289	-0.0727393
PD.168	training	-0.1748	-0.753661	0.545067	-0.235273	-0.144164	-0.139542	-0.535811	0.138304	-1.29566	0.721659	-0.505361	0.905301	0.362994	-0.610807	0.867079	-0.865582	0.28888	-0.0261619	0.349796	0.484344	-0.515982	-0.0840663	0.111792	0.223008	-0.394401	-1.8098	0.240005	1.05334	-0.529355	0.837587	-0.193356	-1.75708	0.687492	-0.0316684	0.26046	0.693238	-0.620061	-0.0513665	-0.0938177	-0.600782	1.07982	-0.326603	-0.501359	0.155222	0.103142	0.000881297	-0.32426	-0.0727393
PD.169	internal test	-0.1748	4.64995	-0.0135238	-0.235273	-0.144164	-0.139542	-0.311671	0.181508	-1.70976	0.61043	-0.505361	0.119079	0.875034	-1.78263	0.967815	-1.09144	1.20826	0.972833	1.19644	0.729474	0.133267	-0.0840663	1.14167	1.69133	0.43233	-2.32019	0.269832	0.744356	-1.59094	0.457612	-0.604756	0.169242	0.687492	-0.455584	-0.35003	0.437212	-1.39092	-0.0513665	-3.54014	1.71878	-0.823952	-0.317395	-0.492648	-0.312909	0.103142	0.250741	-1.41207	-0.0727393
PD.170	training	-0.1748	-0.753661	0.991939	-0.235273	-0.144164	-0.139542	-0.165277	0.763455	0.149146	0.599894	-1.20121	-1.13864	0.118897	0.223737	-0.224385	1.1478	-0.998256	-1.14354	-1.34348	-0.882859	0.457892	-0.0840663	1.50174	-0.406273	-0.39444	-1.86247	0.0372873	1.05315	-1.4532	-1.53336	-0.672428	-2.49489	0.424914	-0.0701777	-0.12646	-1.24647	0.84146	-0.0513665	0.0566227	1.71878	-1.27845	0.323277	1.04632	0.311266	0.103142	-2.69888	1.34375	-0.0727393
PD.171	training	-0.1748	0.597241	0.768503	-0.235273	-0.144164	-0.139542	-0.596827	1.91964	-2.38689	0.620874	-0.505361	0.576071	0.099363	-2.23217	1.2699	1.04032	-0.630503	-1.12658	-1.34348	0.12328	0.457892	-0.0840663	1.20881	0.432769	-0.39447	-2.98189	0.240005	0.748117	-1.24894	0.723958	-0.54408	-1.00678	0.687492	-0.164961	0.0824838	-0.171291	-0.136292	-0.0513665	-0.957344	-0.600784	-0.598822	-0.317374	-0.492625	0.155222	0.103142	-0.896128	0.416623	-0.0727393
PD.172	training	-0.1748	0.597241	-0.125242	-0.235273	-0.144164	-0.139542	0.241463	0.673792	-0.227358	-2.03467	-0.505361	-1.24154	0.120611	0.767531	-1.02923	1.15073	-0.446627	-0.300192	1.19644	-0.573829	-0.515982	-0.0840663	0.775737	0.013248	-0.404787	-0.489276	0.238678	-1.15516	-0.60956	-1.12814	-0.451135	0.201917	0.369167	0.451929	0.450924	-1.45052	1.09258	-0.0513665	-0.0867087	-0.42637	-0.598628	-0.332704	-0.507686	-0.000821282	0.103142	-1.69541	1.10277	-0.0727393
PD.173	training	-0.1748	-0.753661	0.433349	-0.235273	-0.144164	-0.139542	-0.369494	0.0968858	-0.378665	0.609157	-0.505361	-0.168003	0.873977	-0.515485	0.530212	1.05718	-0.26275	-0.488439	1.19644	0.0979616	0.133267	-0.0840663	-0.109368	0.223008	-0.394316	0.625045	-0.0743276	1.05315	-0.306667	-0.917667	0.0633905	-0.000826997	0.687492	-0.303102	0.224934	0.634234	-0.310433	-0.0513665	-0.0912094	-0.518241	1.07982	-0.335634	-0.51008	-0.156865	0.103142	-0.0602403	-0.0363184	-0.0727393
PD.174	training	-0.1748	-0.753661	0.545067	-0.235273	-0.144164	-0.139542	-0.842992	0.126502	-1.04872	-0.0498023	-0.505361	0.916786	0.1228	-0.468456	0.900286	1.04331	0.472756	-0.281025	0.349796	1.01103	0.457892	-0.0840663	-0.159046	0.432769	-0.395113	0.383038	0.240005	-1.03607	-0.205952	1.09238	0.746849	-0.706304	0.687492	0.802409	0.293097	-0.030196	-0.518306	-0.0513665	0.774455	-0.535908	1.07982	-0.333603	-0.508498	1.09148	0.103142	0.544259	-0.98785	-0.0727393
PD.175	training	-0.1748	-0.753661	0.545067	-0.235273	-0.144164	-0.139542	-0.542034	0.305545	0.254063	0.64774	-0.505361	0.102027	0.117021	-0.0624054	0.0903374	1.14665	-0.446627	-0.881813	-1.34348	-0.0317625	0.457892	-0.0840663	-0.243022	0.013248	0.807003	0.383039	-0.4908	1.05317	-0.960404	-1.26285	0.514704	0.969599	0.343943	-0.342382	0.86789	0.33882	-0.435743	-0.0513665	0.198633	1.71878	-1.39081	2.09161	2.62084	-0.624996	0.103142	-1.00527	0.391932	-0.0727393
PD.176	training	-0.1748	0.597241	0.433349	-0.235273	-0.144164	-0.139542	-0.522136	0.151336	-2.23333	0.602969	-0.505361	0.698801	0.138508	-1.95718	1.04521	1.02587	-0.0788734	-0.193824	-0.496844	0.144138	-0.191358	-0.0840663	0.871906	-0.196512	-0.394432	-1.72124	0.451959	0.748137	-0.988702	1.03839	-0.141576	-1.7832	0.687492	-0.372234	-0.451328	0.173246	-0.216935	-0.0513665	-0.957359	-0.600891	-0.598129	-0.317395	-0.492648	-0.000821282	0.103142	-0.15696	0.121058	-0.0727393
PD.177	training	-0.1748	0.597241	0.321631	-0.235273	-0.144164	-0.139542	-0.423422	0.103353	-2.30574	0.644946	-0.505361	0.869064	0.363052	-2.02491	1.48119	-0.826427	0.472756	0.298082	0.349796	0.473915	-0.191358	-0.0840663	0.276491	-0.196512	-0.394298	-1.09652	0.240005	0.748105	-0.725002	0.799704	0.381332	-0.485905	0.687492	-0.365319	-0.0622856	0.804491	-0.689032	-0.0513665	-0.957332	-0.600801	-0.599615	-0.317333	-0.49258	-0.156865	0.103142	0.388768	-0.21143	-0.0727393
PD.178	training	-0.1748	-0.753661	0.321631	-0.235273	-0.144164	-0.139542	-0.664679	-0.00678721	-0.786182	0.651928	-0.505361	0.890998	0.208888	-0.450097	0.51307	1.27507	-0.0788734	-0.353971	-0.496844	0.376834	-0.191358	-0.0840663	-0.40474	-0.196512	-0.394251	0.383039	0.0624019	1.05356	-0.249781	1.02827	0.781217	-0.228211	0.606927	-0.398996	-0.11004	0.839183	-0.671251	-0.0513665	0.0507967	-0.518154	-1.27741	0.368808	1.06446	-0.312909	0.103142	0.638964	-0.3439	-0.0727393
PD.179	training	-0.1748	0.597241	0.656785	-0.235273	-0.144164	-0.139542	-0.702165	2.47816	-2.69262	0.626226	-0.906723	0.93746	-2.98117	-2.53088	1.71475	-1.63545	-0.0788734	-0.353971	-1.34348	0.269898	-0.515982	-0.0840663	1.20235	-0.196512	-0.395135	-2.25128	0.451959	0.748116	-1.19934	1.20414	-0.549835	-2.17483	0.962101	-0.199469	-0.571523	0.129982	-0.333305	-0.0513665	-0.957348	-0.600872	-0.598766	-0.317366	-0.492617	0.311266	0.103142	-0.278867	0.088843	-0.0727393
PD.180	training	-0.1748	0.597241	-0.348678	-0.235273	-0.144164	-0.139542	-0.489263	-0.0206105	-0.158112	-0.0492108	-0.505361	0.772259	0.875943	-0.174937	0.183153	-0.550382	0.472756	0.432191	1.19644	0.27213	-0.515982	-0.0840663	0.0146399	-0.196512	-0.3945	-0.930693	0.240005	-1.03607	-0.30509	0.724654	0.344945	0.158766	0.687492	0.125501	-0.0697642	-0.104077	-0.147715	-0.0513665	-0.0864563	-0.410964	-0.599265	-0.333572	-0.508461	0.155222	0.103142	0.241673	-0.334765	-0.0727393
PD.181	training	-0.1748	1.94814	-0.572114	-0.235273	-0.144164	-0.139542	-0.0534217	-0.111276	0.261029	0.64513	-0.505361	0.0153054	0.123453	-0.271198	0.0814208	-0.309395	-0.26275	-0.0659277	-0.496844	-0.0714075	-0.515982	-0.0840663	0.242684	0.223008	0.495598	-1.48349	-0.167532	0.747505	-0.643618	-0.28654	-0.253575	0.436405	-0.674789	-0.827257	-0.70343	0.48547	-0.474683	-0.0513665	-1.81305	1.71878	-0.711854	-0.33556	-0.509995	-0.78104	0.103142	0.315557	-0.379954	-0.0727393
PD.182	training	4.93474	-0.753661	0.0981943	-0.235273	-0.144164	-0.139542	-0.796925	-0.265495	-0.200839	0.712818	-0.505361	0.90652	0.388246	-0.383698	0.638757	-0.486648	0.28888	-0.105037	0.349796	0.61547	-0.515982	-0.0840663	-0.693916	-0.406273	-0.395868	0.383039	0.0593298	1.05356	0.314166	0.799662	0.988089	-0.081318	0.687492	-0.382648	0.209251	1.4171	-1.15396	-0.0513665	0.0533994	-0.377265	-1.2775	0.345693	1.05575	-0.468952	0.103142	0.929459	-0.653985	-0.0727393
PD.183	training	-0.1748	-0.753661	-0.125242	-0.235273	-0.144164	-0.139542	0.664036	1.54308	0.253486	0.707315	-0.505361	-0.652171	-2.86921	-0.0346912	-0.00806379	-1.39044	-0.998256	-0.403937	-1.34348	-1.24199	-0.840607	-0.0840663	1.01116	0.013248	1.43646	0.383039	0.168039	1.05358	-1.68395	-1.55196	-1.71085	-0.19178	0.687492	-0.699175	-0.201133	-0.53802	0.878484	-0.0513665	-0.088608	-0.377517	1.07982	-0.344462	-0.518778	-0.624996	0.103142	-1.95803	1.60742	-0.0727393
PD.184	training	-0.1748	-0.753661	-0.125242	-0.235273	-0.144164	-0.139542	-0.174054	-0.379664	0.241628	-0.0498624	-0.505361	0.639128	0.37448	-0.331332	0.266793	-0.333452	0.656633	0.633605	0.349796	0.433555	-0.191358	-0.0840663	-0.905126	-0.196512	-0.395482	0.504043	0.381308	-1.03607	1.33479	0.719867	1.11001	0.201156	0.193708	0.239059	0.0848317	0.26338	-0.242306	-0.0513665	0.774456	-0.535855	1.07982	-0.333607	-0.508502	0.311266	0.103142	1.0695	-0.426681	-0.0727393
PD.185	training	-0.1748	0.597241	0.0981943	-0.235273	-0.144164	-0.139542	-0.399239	1.34414	-2.55236	0.688783	-0.505361	0.905242	-2.66767	-2.12389	1.90447	-1.08964	0.105003	-0.226339	-2.19012	0.603148	-0.191358	-0.0840663	0.074381	-0.196512	0.499438	0.383039	0.240005	0.748075	-0.643536	1.10406	0.512683	0.286675	0.687492	-0.455993	0.295753	1.02978	-0.88007	-0.0513665	-0.959924	-0.659199	-0.600213	-0.307915	-0.483849	-0.468952	0.103142	0.588589	-0.223315	-0.0727393
PD.186	training	-0.1748	-0.753661	0.209912	-0.235273	-0.144164	-0.139542	-0.0966772	1.49177	-1.10661	-0.0499297	-0.505361	0.710957	-1.30554	-0.900494	0.615407	-1.425	-0.0788734	0.262042	0.349796	-0.58728	-0.840607	-0.0840663	0.494639	-0.406273	0.82098	-0.133928	0.451959	-1.03606	-1.22932	0.724539	-1.20682	-1.02645	0.687492	0.23685	0.0368397	-1.0806	0.750771	-0.0513665	0.918626	-0.410955	-1.27688	0.350702	1.05785	0.311266	0.103142	-1.53757	0.821006	-0.0727393
PD.187	training	-0.1748	0.597241	-0.348678	-0.235273	-0.144164	-0.139542	-0.149496	0.762674	-1.03804	-0.05038	-0.505361	0.891476	-1.21299	-0.403966	0.873328	-0.86135	1.94377	1.73679	0.349796	0.635386	-0.191358	-0.0840663	-0.152383	0.223008	0.505671	0.383039	0.587962	-1.0365	-0.306515	0.819553	0.420764	0.271504	0.687492	1.8367	0.563579	-2.03122	0.383856	-0.0513665	1.64749	-0.251233	-0.598967	-0.338499	-0.514065	1.8717	0.103142	-0.212373	-1.06285	-0.0727393
PD.188	training	-0.1748	0.597241	0.321631	-0.235273	-0.144164	-0.139542	-0.633932	0.296486	0.145612	0.646998	-0.50497	0.695368	0.117703	-0.458274	0.826194	-1.22774	-0.81438	-1.08312	-0.496844	-0.185751	-0.191358	-0.0840663	1.00784	-0.196512	-0.396851	-1.61937	-0.27138	0.748185	-0.725644	0.836592	-0.943414	-1.6557	0.395465	-0.338164	-0.866472	-0.0310322	-0.0684878	-0.0513665	-0.952137	-0.377545	-0.598682	-0.335608	-0.510051	0.155222	0.103142	-0.350064	0.211247	-0.0727393
PD.189	training	-0.1748	-0.753661	0.433349	-0.235273	-0.144164	-0.139542	-0.385836	0.169326	0.463349	-0.0494517	-0.765853	0.506627	0.361389	0.36317	0.0460045	-0.873072	0.105003	0.151142	0.349796	-0.416554	-0.191358	-0.0840663	0.918308	0.013248	-0.396276	-1.24374	-0.014259	-1.03606	-0.492933	0.320102	-0.709077	-2.51602	0.00447376	0.731749	-0.333537	-1.41274	0.775823	-0.0513665	0.779667	-0.0281893	1.07982	-0.351188	-0.525925	1.24753	0.103142	-1.57082	0.500344	-0.0727393
PD.190	training	-0.1748	0.597241	-0.0135238	-0.235273	-0.144164	-0.139542	-0.675282	1.8118	-2.99452	0.628386	-0.505361	0.915425	-2.93184	-2.65996	1.7808	-1.39479	0.105003	-0.0659277	-1.34348	0.571522	-0.515982	-0.0840663	0.207932	-0.196512	-0.394303	0.383038	0.269832	0.748122	-0.779422	1.18784	-0.102698	0.11858	0.687492	-0.536419	-0.403904	0.950674	-0.922882	-0.0513665	-0.954742	-0.518484	-0.598826	-0.326573	-0.501326	-0.312909	0.103142	0.719228	-0.541456	-0.0727393
PD.191	training	-0.1748	-0.753661	-0.460396	-0.235273	-0.144164	-0.139542	-0.804776	0.108215	-0.0419293	-0.0497284	-0.505361	0.864164	0.893436	-0.461886	0.843894	1.4136	0.105003	-0.0240506	1.19644	0.37771	-0.515982	-0.0840663	-0.456964	-0.196512	-0.396413	-0.0550426	0.49699	-1.03607	0.189673	0.837756	1.26105	-1.23435	0.687492	0.0515681	-0.30779	0.177188	-0.209631	-0.0513665	0.777062	-0.411026	1.07982	-0.342489	-0.517215	0.155222	0.103142	0.932482	-0.485677	-0.0727393
PD.192	training	-0.1748	0.597241	-0.125242	-0.235273	-0.144164	-0.139542	-0.764695	0.755564	-0.432364	0.686408	-0.715977	0.873811	-1.3054	-0.457608	0.807393	-0.716749	-0.81438	-0.938845	-1.34348	-0.197536	-0.840607	-0.0840663	1.17527	-0.406273	-0.395104	-2.25366	0.248165	0.748185	-1.43551	0.810308	-0.679051	-2.14131	0.696223	-0.631943	-0.835818	0.0761381	-0.0843153	-0.0513665	-0.952137	-0.37757	-0.598699	-0.335607	-0.510049	-0.312909	0.103142	-0.444433	0.447064	-0.0727393
PD.193	training	-0.1748	-0.753661	-0.460396	-0.235273	-0.144164	-0.139542	0.401078	-0.555134	0.360733	0.579826	-0.377937	0.161582	0.152998	-0.0437618	0.075207	-0.29273	-0.446627	0.0867216	-0.496844	-0.332369	-0.515982	-0.0840663	-0.855932	-0.406273	1.61336	0.383039	0.0612756	1.05356	-0.630039	0.677311	0.0235098	0.969599	0.405044	-0.851903	-0.515008	0.721049	-0.0167779	-0.0513665	-0.0886096	-0.377635	1.07982	-0.344457	-0.518773	-0.78104	0.103142	0.414963	0.377457	-0.0727393
PD.194	training	-0.1748	0.597241	-0.683832	-0.235273	-0.144164	-0.139542	-0.609438	-0.60189	0.16633	0.67373	-0.505361	0.739326	0.206407	-0.375035	0.409023	-0.0848949	-0.630503	-0.622649	-0.496844	0.079898	-0.840607	-0.0840663	-0.192002	0.013248	-0.394375	-0.240426	-0.238346	0.748183	-0.316975	0.747439	0.014469	0.490343	-0.212211	-0.860262	-0.807807	0.842611	-0.634727	-0.0513665	-0.949532	1.71878	-0.598636	-0.344451	-0.518766	-0.78104	0.103142	0.827702	-0.450673	-0.0727393
PD.195	training	-0.1748	0.597241	-0.572114	-0.235273	-0.144164	-0.139542	-0.182449	0.896996	-0.933803	-0.0497442	-0.505361	0.885945	-1.28938	-0.457704	0.530863	-0.916963	0.105003	0.0185744	0.349796	0.347213	0.133267	-0.0840663	-0.445745	-0.406273	0.507254	0.383039	0.240005	-1.03608	-0.0246888	0.724672	0.518715	0.969599	0.687492	-0.0470115	0.207771	0.171473	-0.392041	-0.0513665	-0.0864761	-0.411024	-0.598078	-0.333624	-0.508522	-0.156865	0.103142	0.508661	-0.366782	-0.0727393
PD.196	training	-0.1748	-0.753661	-0.460396	-0.235273	-0.144164	-0.139542	0.82028	-0.511882	0.310627	-2.17037	-0.505361	-0.161146	0.883454	-0.041738	0.0481813	-0.467809	0.28888	1.51145	1.19644	-0.349941	-0.515982	-0.0840663	-1.21645	-0.196512	-0.0114062	0.474143	0.0264326	-1.15581	-0.115719	0.722719	-0.346228	0.673993	-0.122284	0.0448115	-0.718677	0.707057	0.612354	-0.0513665	0.562548	-1.33505	1.07982	-0.0360602	0.30909	-0.156865	0.103142	0.539557	-0.400672	-0.0727393
PD.197	training	-0.1748	0.597241	-0.683832	-0.235273	-0.144164	-0.139542	-0.094929	0.913117	-0.0375034	0.639575	-0.505361	0.634455	-0.988472	-0.456736	0.373164	-1.00822	-0.81438	-0.229104	-1.34348	-0.71304	-1.16523	-0.0840663	0.611	-1.03555	-0.3945	-1.82723	0.240005	0.748185	-1.0837	0.723392	-1.24483	-0.181192	0.687492	-0.992594	-1.17177	0.0557817	0.294339	-0.0513665	-0.952136	-0.377533	-0.598708	-0.335608	-0.51005	-0.78104	0.103142	-0.209686	0.867558	-0.0727393
PD.198	training	-0.1748	-0.753661	-0.572114	-0.235273	-0.144164	-0.139542	-0.475106	0.137882	-1.3205	0.687338	-0.505361	0.911446	0.122884	-1.26135	0.87041	1.16126	-0.630503	-0.407422	-0.496844	-0.0936218	-0.840607	-0.0840663	-0.464757	-1.03555	-0.395379	0.383039	0.179331	1.05356	-0.308303	1.01492	0.38976	-0.510248	0.687492	-0.900786	-0.734707	0.904202	-0.265067	-0.0513665	-0.0912141	-0.518425	1.07982	-0.33562	-0.510065	-0.78104	0.103142	0.846844	0.128114	-0.0727393
PD.199	training	-0.1748	-0.753661	-1.1307	-0.235273	-0.144164	-0.139542	-0.49823	0.587877	0.697143	0.841689	-0.350636	-0.564485	0.0759574	-0.00186432	-0.0178185	0.905058	-2.28539	-2.58563	-1.34348	-1.26353	-1.48986	-0.0840663	0.89088	-1.24531	1.12523	-1.80299	-0.208297	1.05357	-0.796	-1.40958	-1.1259	-1.01806	-0.177872	-1.28714	-0.710594	-0.230725	0.764532	-0.0513665	-0.0860029	1.71878	1.07982	-0.353122	-0.527489	-1.40521	0.103142	-1.22289	1.53469	-0.0727393
PD.200	training	-0.1748	-0.753661	-0.907269	-0.235273	-0.144164	-0.139542	0.692785	-0.136853	0.34504	-0.0498168	-0.505361	0.326994	0.878818	-0.0417955	0.0647423	-0.719784	-0.0788734	1.35941	1.19644	-0.712473	-1.16523	-0.0840663	-0.932028	-0.196512	2.62899	0.435884	0.269832	-1.03606	0.286205	0.722053	-0.990442	0.43662	0.567891	-0.353159	-1.13064	-0.453563	0.71378	-0.0513665	0.779668	-0.0279048	1.07982	-0.35119	-0.525928	-0.156865	0.103142	0.402202	0.210944	-0.0727393
PD.201	training	-0.1748	-0.753661	-0.572114	-0.235273	-0.144164	-0.139542	1.39144	-0.160733	-0.153279	0.761703	-0.505361	-1.76745	0.383643	0.810118	-1.08942	-0.70495	-1.36601	-0.399176	0.349796	-1.63888	-1.16523	-0.0840663	0.775669	-1.24531	1.23493	0.746049	-0.140212	1.05356	-0.547547	-1.76667	-1.72912	-0.956276	0.687492	-1.0816	-0.863319	-0.430979	1.14523	-0.0513665	-0.091203	-0.517992	1.07982	-0.335652	-0.510102	-0.937083	0.103142	-1.2951	1.82732	-0.0727393
PD.202	internal test	-0.1748	-0.753661	-0.23696	5.02377	-0.144164	-0.139542	0.24466	1.89162	-1.21687	0.703095	-0.505361	0.15604	-2.82062	-0.320319	2.5209	-1.45287	-0.81438	-0.1216	-1.34348	-0.983715	-1.16523	-0.0840663	2.20858	-0.825793	1.62044	-0.401075	0.366105	1.05356	-1.36172	1.08217	-1.67225	-0.424601	1.51459	-0.901475	-0.809992	0.223274	0.377862	-0.0513665	-0.0912037	-0.518018	1.07982	-0.335651	-0.510099	-0.624996	0.103142	-0.656344	0.934592	-0.0727393
PD.203	training	-0.1748	-0.753661	-0.683832	-0.235273	-0.144164	-0.139542	2.66357	0.563496	2.57214	0.744628	0.836881	-1.96711	-0.949872	1.63987	-2.0365	-0.942439	-1.54989	-0.496121	-1.34348	-1.98154	-1.16523	-0.0840663	0.870552	-1.66483	1.27555	0.418102	-0.91082	1.05356	-0.695567	-2.57287	-1.87479	0.751079	-0.676279	-1.18064	-0.772812	-0.780951	1.45633	-0.0513665	-0.0886011	-0.376972	1.07982	-0.344482	-0.518802	-1.09313	0.103142	-1.84452	2.41667	-0.0727393
PD.204	training	-0.1748	-0.753661	-0.795551	5.02377	-0.144164	-0.139542	0.616859	0.225324	-0.692447	0.824431	0.976233	-0.828612	0.355011	0.751975	0.208099	-1.21322	-0.630503	0.592976	0.349796	-1.19264	-1.81448	-0.0840663	1.5134	-0.616033	1.37171	-0.40195	-0.202278	1.05357	-1.11438	-1.53336	-1.6682	-0.183611	1.48157	-1.13265	-0.784901	0.502393	0.356492	-0.0513665	-0.0886061	-0.377369	1.07982	-0.344467	-0.518785	-1.09313	0.103142	-0.334952	0.881056	-0.0727393
PD.205	training	-0.1748	-0.753661	-0.795551	7.65329	-0.144164	-0.139542	0.978669	-0.309055	0.252313	0.724711	-0.115321	-0.80924	0.435349	1.14683	-0.22571	-0.491612	0.105003	1.40267	0.349796	-0.828557	-0.840607	-0.0840663	1.40246	-0.616033	1.53398	0.601803	-0.202494	1.05305	0.864187	-1.53336	-0.14799	0.969599	0.687492	-0.990432	-0.699692	1.02774	-0.140539	-0.0513665	-0.0860029	1.71878	1.07982	-0.353122	-0.527489	-0.937083	0.103142	0.311191	0.081455	-0.0727393
PD.206	training	-0.1748	0.597241	-0.907269	-0.235273	-0.144164	-0.139542	0.663364	-0.33286	0.168785	-2.16971	-0.505361	0.0618882	0.944076	-0.0418778	0.0736789	-0.761996	0.105003	1.86198	1.19644	-0.788234	-1.16523	-0.0840663	-0.134204	-0.406273	-0.017056	0.383038	0.269832	-1.15579	-0.321384	0.722724	-1.23942	0.561407	0.687492	-0.226803	-1.11258	0.0905229	0.966896	-0.0513665	-0.298225	-1.33139	-0.598271	-0.0234664	0.305527	-0.468952	0.103142	-0.113638	0.290834	-0.0727393
PD.207	training	-0.1748	0.597241	-1.01899	2.39425	7.68188	-0.139542	1.63285	-0.0779318	0.163625	0.770203	1.45916	-1.76806	0.382576	1.70439	-1.0188	-0.82133	-0.26275	1.23541	0.349796	-1.32809	-1.48986	-0.0840663	2.52046	-1.03555	0.440086	0.601803	-0.381863	0.748523	0.147808	-1.53336	-1.17874	0.383576	0.687492	-1.22188	-0.83769	0.359275	0.404638	-0.0513665	-0.947884	1.71878	-0.678602	-0.339925	-0.513242	-1.24917	0.103142	-0.311188	0.817097	-0.0727393
PD.208	training	-0.1748	0.597241	-1.1307	2.39425	-0.144164	-0.139542	2.71147	-0.265923	0.73213	0.765523	1.73718	-1.98004	0.431763	2.17032	-1.91877	-0.711382	-0.0788734	2.30014	0.349796	-1.57687	-1.81448	-0.0840663	0.969739	-1.24531	0.436899	-0.879494	-0.823776	0.748537	-0.330969	-2.24716	-1.40811	1.00148	-0.806833	-1.33503	-0.862733	0.0194851	0.767868	-0.0513665	-0.947861	1.71878	-0.679495	-0.339863	-0.513164	-1.40521	0.103142	-0.794371	1.4235	-0.0727393
PD.209	training	-0.1748	-0.753661	-1.01899	-0.235273	-0.144164	-0.139542	-0.054227	-0.241507	0.89144	-0.0498433	1.58862	-0.163833	0.153669	-0.03027	-0.00876862	1.13994	-0.630503	-0.1688	0.349796	-0.457861	-0.515982	-0.0840663	-1.1009	-0.406273	-0.395877	0.96996	-0.115509	-1.03607	1.73877	0.454569	0.387211	0.90169	-0.931172	-0.348167	-0.715951	-0.096467	0.454137	-0.0513665	0.779668	-0.0278378	1.07982	-0.351191	-0.525928	-0.312909	0.103142	0.671204	0.134165	-0.0727393
PD.210	training	-0.1748	-0.753661	-1.1307	2.39425	-0.144164	-0.139542	0.915988	-0.0652866	0.171562	-2.04859	-0.505361	-1.09362	0.3632	1.35393	-0.560843	-0.664828	-0.630503	0.525589	0.349796	-1.03503	-1.48986	-0.0840663	-0.31881	-1.03555	-0.415281	0.746049	0.232176	-1.15522	1.12758	-1.41716	-0.154773	0.969599	0.687492	-0.467751	-0.148526	0.101368	0.915703	-0.0513665	0.77294	-0.583962	1.07982	-0.328487	-0.503432	-1.09313	0.103142	0.252084	1.13107	-0.0727393
PD.211	internal test	-0.1748	-0.753661	-1.1307	2.39425	-0.144164	-0.139542	1.44852	0.0917794	0.661803	-2.04859	1.34372	-1.24843	0.3589	1.88689	-1.25391	-0.986565	-0.630503	1.03608	0.349796	-1.4352	-1.81448	-0.0840663	0.087018	-1.24531	-0.415276	0.907188	-0.102314	-1.15521	0.313071	-1.56578	-1.31287	1.07059	-0.555118	-0.51469	-0.265962	-0.347533	1.34695	-0.0513665	0.775532	-0.49314	1.07982	-0.337433	-0.512101	-1.09313	0.103142	-0.53578	1.60523	-0.0727393
PD.212	internal test	-0.1748	-0.753661	-1.46586	-0.235273	5.0732	-0.139542	0.380822	-0.682868	-1.04907	-0.0492926	0.176144	0.915756	0.255463	-0.0425183	0.0992887	-0.281813	-0.630503	0.154171	0.349796	-0.725812	-1.16523	-0.0840663	-0.323046	-1.03555	1.28501	0.383039	0.15536	-1.03607	1.66938	0.725776	-0.407448	0.969599	-0.224801	-0.573187	-0.448543	0.116714	0.469436	-0.0513665	0.779668	-0.0275748	1.07982	-0.351193	-0.52593	-0.78104	0.103142	0.539893	0.394065	-0.0727393
PD.213	training	4.93474	-0.753661	-1.35414	-0.235273	5.0732	-0.139542	0.412617	-1.34461	-1.06253	0.744501	0.560042	0.222637	0.422462	-0.0355225	0.107018	0.136744	-0.998256	-0.455633	-0.496844	-0.672989	-1.16523	-0.0840663	-0.578679	-1.03555	1.2767	0.625045	-1.13249	1.05316	1.9313	-0.219456	0.130031	0.969599	-0.602166	-1.31115	-0.47074	1.35351	-0.17135	-0.0513665	-0.0886022	-0.377059	1.07982	-0.344479	-0.518798	-1.56126	0.103142	1.0957	0.282822	-0.0727393
PD.214	training	-0.1748	0.597241	-1.35414	-0.235273	-0.144164	-0.139542	0.525642	2.12864	0.261029	0.878013	-0.171774	-0.690175	0.130376	-0.0435778	0.0706789	1.01094	-1.91764	-1.40788	-1.34348	-1.77971	-1.48986	-0.0840663	1.35413	-1.87459	0.499334	-1.85658	-0.825108	0.748231	-1.31105	-1.55903	-2.40253	0.969599	0.687492	-1.48411	-1.02768	-0.560575	1.12544	-0.0513665	-0.949508	1.71878	-0.600148	-0.344382	-0.518684	-1.56126	0.103142	-1.53354	2.13338	-0.0727393
PD.215	training	-0.1748	-0.753661	-1.57758	-0.235273	-0.144164	-0.139542	1.15239	-0.438098	1.63767	0.885814	2.20209	-2.14908	0.558708	1.91584	-2.46574	1.39524	-1.91764	-1.13447	0.349796	-1.8067	-1.48986	-0.0840663	-0.617441	-1.45507	1.14831	0.732306	-1.18534	1.05317	1.19475	-1.70103	-1.59481	1.15439	-2.15372	-1.57	-1.11717	0.0422673	1.04475	-0.0513665	-0.0860029	1.71878	1.07982	-0.353122	-0.527489	-1.7173	0.103142	-0.512943	1.65608	-0.0727393
PD.216	training	4.93474	-0.753661	-1.01899	-0.235273	-0.144164	-0.139542	-0.79636	0.127604	0.0429188	0.680705	-0.440624	0.928809	-1.19675	-0.457372	0.781151	-0.260398	-1.18213	-1.39092	-1.34348	0.106432	-0.840607	-0.0840663	-0.772837	-1.24531	-0.396817	0.383039	-0.385588	1.05316	0.178513	0.773278	0.779392	0.804914	0.677334	-1.08112	-0.684843	1.35947	-0.649948	-0.0513665	-0.0860029	1.71878	1.07982	-0.353122	-0.527489	-1.09313	0.103142	1.10376	0.0222999	-0.0727393
PD.217	training	-0.1748	0.597241	-0.572114	-0.235273	-0.144164	-0.139542	-0.0472189	-0.127151	-1.29629	0.526169	-0.505361	0.795646	0.13108	-0.473419	0.790817	-0.442905	-0.81438	-0.175977	-0.496844	-0.600433	-0.840607	-0.0840663	0.449705	-1.24531	-0.394504	0.383038	0.024508	0.748147	-0.678539	0.72706	-0.923923	0.515292	0.687492	-1.04175	-1.54325	0.210436	0.292618	-0.0513665	-0.952136	-0.377668	-0.598838	-0.335597	-0.510038	-0.624996	0.103142	0.110027	0.615775	-0.0727393
PD.218	training	4.93474	-0.753661	-0.795551	-0.235273	-0.144164	-0.139542	-0.00766175	-0.473839	-0.107057	0.562718	-0.505361	0.876487	0.878588	-0.451081	0.191851	-0.189224	-0.26275	0.625283	1.19644	-0.132432	-0.840607	-0.0840663	-1.51198	-1.03555	-0.394333	0.746049	-0.141505	1.05315	1.41404	0.837509	0.325052	0.694463	0.166243	-1.08691	-1.47276	1.38545	-0.271967	-0.0513665	-0.0886079	-0.377507	1.07982	-0.344462	-0.518779	-0.78104	0.103142	1.79456	-0.434327	-0.0727393
PD.219	training	-0.1748	1.94814	-1.01899	-0.235273	-0.144164	-0.139542	0.301675	0.00884649	0.137399	0.638637	0.371758	0.0350982	2.17106	-0.179882	0.160359	2.41168	-0.26275	1.16092	1.19644	-0.830537	-1.16523	-0.0840663	0.50358	-1.24531	-0.394478	-2.55047	-0.640363	0.746831	0.337981	-0.0848256	-0.650127	-0.0984465	0.711955	-1.2798	-1.89994	0.0593941	0.421749	-0.0513665	-1.81305	1.71878	-0.711828	-0.335562	-0.509998	-0.937083	0.103142	0.394141	0.541234	-0.0727393
PD.220	training	4.93474	-0.753661	-1.24242	-0.235273	-0.144164	-0.139542	-0.478356	0.698308	0.576181	0.680909	0.187547	0.877718	-0.986956	-0.318737	0.339899	-0.781158	-1.18213	-1.13447	-1.34348	-0.20226	-0.840607	-0.0840663	-1.27951	-1.24531	-0.396838	0.674977	-0.891866	1.05317	2.62675	0.725159	0.436553	0.969599	-0.138803	-1.17498	-0.792165	1.3107	-0.469349	-0.0513665	-0.0860029	1.71878	1.07982	-0.353122	-0.527489	-1.24917	0.103142	1.32339	0.218576	-0.0727393
PD.221	training	-0.1748	1.94814	-0.125242	-0.235273	-0.144164	-0.139542	-0.53549	-0.0777763	-0.898176	0.721751	-0.505361	0.144615	0.268999	-0.323743	0.389465	1.37748	0.105003	-0.0659277	-0.496844	0.226065	0.457892	-0.0840663	0.771851	0.223008	0.394742	-3.18858	0.240005	0.748075	-1.28051	0.0447192	0.581526	-0.599889	0.687492	-0.562365	0.0858253	-0.0575471	-0.308585	-0.0513665	-1.81174	-0.518221	-0.844015	-0.298723	-0.470741	-0.624996	0.103142	-0.135467	0.195202	-0.0727393
PD.222	training	-0.1748	0.597241	0.433349	-0.235273	-0.144164	-0.139542	-0.321843	-0.0921247	0.261029	0.582282	-0.278873	0.474091	0.123218	-0.0418525	-0.0360545	-0.547643	0.105003	0.0619676	-0.496844	-0.0475277	-0.191358	-0.0840663	0.10461	-0.196512	-0.39643	-0.133872	-0.329811	0.748148	-0.718892	0.587539	0.0812932	-0.356331	-0.737564	-0.293128	-0.663287	0.213849	-0.325478	-0.0513665	-0.807524	1.71878	-1.28009	0.345764	1.05581	-0.000821282	0.103142	0.0388304	-0.234758	-0.0727393
PD.223	training	-0.1748	-0.753661	0.433349	-0.235273	-0.144164	-0.139542	-0.681986	0.0552397	0.13359	-0.049968	-0.505361	0.771878	0.14113	-0.455937	0.566873	-0.798253	0.472756	0.0103969	0.349796	0.505616	-0.191358	-0.0840663	-0.167497	0.223008	-0.396289	0.504041	0.381308	-1.03607	-0.237891	0.798868	0.467728	-0.545691	0.424967	0.625122	0.052907	-0.107922	-0.259696	-0.0513665	0.777062	-0.411003	1.07982	-0.34249	-0.517216	0.935441	0.103142	0.3572	-0.508176	-0.0727393
PD.224	training	-0.1748	-0.753661	0.321631	-0.235273	-0.144164	-0.139542	-0.96392	0.400884	-0.670166	0.670768	-0.505361	0.901935	-1.2086	-0.45645	0.688911	-0.493972	-0.0788734	-0.836275	-1.34348	0.906777	-0.191358	-0.0840663	-0.00761603	0.432769	-0.396198	-0.355977	0.219401	1.05337	-0.304356	0.749476	0.672133	-0.538573	0.687492	-0.0431926	0.544861	1.04022	-1.11563	-0.0513665	-0.0886078	-0.377495	1.07982	-0.344463	-0.518779	-0.000821282	0.103142	0.1557	-0.635913	-0.0727393
PD.225	training	-0.1748	-0.753661	0.321631	-0.235273	-0.144164	-0.139542	-0.403209	0.0890361	-0.800796	-0.0493316	-0.505361	0.801423	-0.857009	-0.387912	0.520112	-0.545848	0.472756	-0.0280707	0.349796	0.746059	0.133267	-0.0840663	-0.546428	0.432769	-0.394384	0.504043	0.381308	-1.03607	0.280784	0.728568	0.970294	0.219135	0.687492	0.52998	0.482843	0.162205	-0.436077	-0.0513665	0.771854	-0.612533	1.07982	-0.324554	-0.499802	0.623353	0.103142	0.840463	-0.542464	-0.0727393
PD.226	training	-0.1748	-0.753661	0.656785	-0.235273	-0.144164	-0.139542	-0.56388	0.0209492	-1.2331	0.618441	-0.505361	0.666725	0.129686	-1.56381	0.843084	1.09903	-0.0788734	-0.353971	-0.496844	0.369352	0.133267	-0.0840663	0.123572	0.223008	-0.394401	-1.48876	0.240005	1.05356	-0.612145	0.837578	0.00582505	-1.54271	0.687492	-0.178961	-0.131095	0.528184	-0.385799	-0.0513665	-0.0938191	-0.600818	1.07982	-0.326599	-0.501354	0.155222	0.103142	0.235293	-0.242472	-0.0727393
PD.227	training	-0.1748	0.597241	0.321631	-0.235273	-0.144164	-0.139542	-0.322752	0.138338	-1.0656	0.723162	-0.505361	0.629865	0.362994	-0.454737	0.338374	-0.86568	0.28888	0.183132	0.349796	0.117803	-0.515982	-0.0840663	0.69273	0.223008	-0.394611	-1.85821	0.240005	0.748186	-1.17165	0.723336	-0.552664	-1.75737	0.687492	-0.165843	0.0452483	0.200001	-0.343668	-0.0513665	-0.95474	-0.518336	-0.598697	-0.326591	-0.501345	-0.000821282	0.103142	-0.621753	0.0531495	-0.0727393
PD.228	training	-0.1748	0.597241	-0.0135238	-0.235273	-0.144164	-0.139542	-0.862338	0.169278	0.261029	0.630999	-0.505361	0.709275	2.1675	-0.34421	0.281768	2.46814	-0.446627	-1.07442	-1.34348	0.645906	-0.515982	-0.0840663	0.117548	0.432769	-0.394668	-1.8274	-0.169443	0.748175	-0.529853	0.72468	0.8762	-0.0590114	0.687492	-0.409156	0.160038	0.665269	-0.896908	-0.0513665	-0.893462	-0.377335	-1.12266	-0.212967	-0.307221	-0.468952	0.103142	0.368618	-0.280551	-0.0727393
PD.229	training	-0.1748	-0.753661	0.880221	-0.235273	-0.144164	-0.139542	-0.161717	0.763717	0.0523091	0.619782	-0.324523	-0.912912	0.118897	0.645431	-0.381267	1.14797	-0.998256	-1.14354	-1.34348	-0.952804	0.133267	-0.0840663	1.46471	-0.406273	-0.39444	-1.2739	-0.176235	1.05315	-1.73159	-1.53336	-0.655767	-1.91045	0.575043	-0.115628	0.0807598	-1.16699	0.804075	-0.0513665	0.0566227	1.71878	-1.27845	0.323277	1.04632	0.155222	0.103142	-2.78787	1.46675	-0.0727393
PD.230	training	-0.1748	-0.753661	0.321631	-0.235273	-0.144164	-0.139542	-0.523767	0.00641765	0.595414	-0.0494517	-0.146734	0.647743	0.362814	-0.0397461	0.061882	-0.7591	0.656633	0.239371	0.349796	0.353182	0.133267	-0.0840663	-0.117329	0.223008	-0.396293	0.383039	-0.233679	-1.03606	-0.0618197	0.341481	0.388647	-0.580668	-0.854166	0.839798	0.266503	-0.39154	-0.125475	-0.0513665	0.779667	-0.0281893	1.07982	-0.351188	-0.525925	1.09148	0.103142	-0.304727	-0.538265	-0.0727393
PD.231	training	-0.1748	-0.753661	0.433349	-0.235273	-0.144164	-0.139542	-0.560657	0.00676315	0.57269	-0.0494544	-0.156371	0.653439	0.125102	-0.453825	0.423921	-0.818688	0.28888	-0.105037	0.349796	0.276281	0.133267	-0.0840663	-0.0459606	0.223008	-0.396289	0.383039	0.0317659	-1.03606	-0.283614	0.724007	0.153181	-0.582809	-0.705999	0.734469	0.00829851	-0.415266	-0.0114999	-0.0513665	0.779667	-0.0281893	1.07982	-0.351188	-0.525925	1.09148	0.103142	-0.248978	-0.465285	-0.0727393
PD.232	training	-0.1748	-0.753661	0.209912	-0.235273	-0.144164	-0.139542	-0.430973	-0.0390116	-2.02022	-0.0499568	-0.505361	0.903893	-0.738248	-0.903086	0.954746	-0.479623	0.472756	0.212433	0.349796	0.619281	-0.191358	-0.0840663	-0.476287	-0.196512	-0.394316	0.383039	0.451959	-1.03607	-0.271915	0.876726	0.764836	0.343575	0.687492	0.39403	0.000941093	0.0732586	-0.257116	-0.0513665	0.77185	-0.612625	1.07982	-0.324542	-0.499789	0.623353	0.103142	0.912332	-0.430653	-0.0727393
PD.233	training	-0.1748	-0.753661	-0.125242	-0.235273	-0.144164	-0.139542	-0.0442328	-0.194844	-0.58601	-0.0495646	-0.505361	0.575718	0.137594	-0.541657	0.723471	-0.726415	0.105003	0.243651	0.349796	0.124297	-0.515982	-0.0840663	-0.570487	0.223008	1.53864	0.435884	0.2928	-1.03607	-0.189547	0.819033	-0.294381	0.673076	0.687492	0.190975	-0.104718	-0.0981529	-0.0121075	-0.0513665	0.774456	-0.535868	1.07982	-0.333606	-0.508501	0.311266	0.103142	0.513362	-0.429395	-0.0727393
PD.234	training	-0.1748	-0.753661	-0.125242	-0.235273	-0.144164	-0.139542	-0.435788	-0.256097	0.420737	-0.0492926	-0.504582	0.786851	0.134161	-0.322883	0.157572	-0.420358	0.472756	0.298082	0.349796	0.519067	-0.191358	-0.0840663	-0.881966	-0.196512	-0.396255	0.504043	0.226219	-1.03608	0.404289	0.724738	1.03805	0.212353	-0.37916	0.29268	-0.17997	0.279256	-0.336052	-0.0513665	0.777063	-0.410963	1.07982	-0.342492	-0.517218	0.46731	0.103142	1.20148	-0.641858	-0.0727393
PD.235	training	-0.1748	-0.753661	-0.0135238	-0.235273	-0.144164	-0.139542	-0.219084	-0.0858229	-0.484109	-0.0499581	-0.505361	0.752005	-0.735694	-0.556035	0.402673	-0.420326	0.28888	0.227213	0.349796	0.346225	-0.191358	-0.0840663	-0.666535	-0.196512	-0.394367	0.504043	0.451959	-1.03607	0.168922	0.724874	0.685291	0.480576	0.687492	0.277041	-0.14427	-0.0814627	-0.0452462	-0.0513665	0.774456	-0.535844	1.07982	-0.333608	-0.508503	0.46731	0.103142	0.826694	-0.221487	-0.0727393
PD.236	training	-0.1748	-0.753661	-0.125242	-0.235273	-0.144164	-0.139542	-0.543998	0.753076	0.542549	0.628128	-0.505361	0.693933	-0.983792	-0.199016	0.352663	-0.955177	-0.630503	-0.890795	-1.34348	0.0590401	-0.191358	-0.0840663	-0.345158	-0.406273	-0.397001	0.383039	-0.193905	1.05356	-0.533808	0.724907	0.108309	0.661633	0.687492	-0.497662	0.0188132	0.797331	-0.488006	-0.0513665	-0.0886082	-0.377528	1.07982	-0.344461	-0.518778	-0.468952	0.103142	0.303131	0.138952	-0.0727393
PD.237	training	-0.1748	1.94814	-0.125242	-0.235273	-0.144164	-0.139542	-0.509228	-0.164327	0.248958	0.626873	-0.505361	0.571	0.879018	-0.45845	0.711056	1.02606	0.28888	0.317759	1.19644	0.123168	-0.191358	-0.0840663	0.71048	-0.196512	-0.396439	-2.55888	0.240005	0.745758	-0.54253	0.688595	0.0416777	-0.861638	0.687492	-0.560561	-0.726314	0.267944	-0.422253	-0.0513665	-1.81566	-0.377497	-0.711683	-0.326553	-0.501304	-0.312909	0.103142	0.297422	-0.0978983	-0.0727393
PD.238	training	-0.1748	-0.753661	-0.23696	-0.235273	-0.144164	-0.139542	-1.03835	0.613783	0.45826	0.672095	-0.505361	0.920949	-0.983958	-0.392922	0.403726	-0.695295	-1.18213	-1.80934	-1.34348	0.435333	-0.840607	-0.0840663	-0.0524746	-0.196512	-0.396396	-1.66231	-0.091809	1.05356	-0.118251	0.796845	0.283454	-1.07072	-0.18357	-0.530633	-0.262843	0.934588	-0.763432	-0.0513665	-0.0886083	-0.377539	1.07982	-0.344461	-0.518777	-0.468952	0.103142	0.667509	-0.351767	-0.0727393
PD.239	training	-0.1748	0.597241	-0.572114	-0.235273	-0.144164	-0.139542	-0.364021	-0.00419253	0.499035	0.674125	0.112696	-0.424817	0.436327	0.309278	-0.0950955	1.2946	-0.998256	-1.03167	-0.496844	-0.389202	-0.515982	-0.0840663	0.21591	-0.406273	-0.394719	-1.59818	-0.689858	0.748196	-0.473448	-0.0863184	0.278117	-0.189267	-1.03081	-0.81782	-0.650259	0.139714	0.00451228	-0.0513665	-0.949527	1.71878	-0.598934	-0.344437	-0.51875	-0.78104	0.103142	-0.0273287	0.374453	-0.0727393
PD.240	training	-0.1748	0.597241	-0.125242	-0.235273	-0.144164	-0.139542	-0.530586	0.160958	0.359509	0.669116	-0.450081	0.552431	0.875064	-0.253055	0.261367	-0.60368	-0.26275	-0.244499	1.19644	-0.0601023	-0.515982	-0.0840663	0.439862	-0.406273	-0.396417	-1.85996	-0.173282	0.748203	-0.700434	0.577115	0.202051	-1.53234	-0.0306171	-0.5635	-0.692671	0.346513	-0.25331	-0.0513665	-0.949528	1.71878	-0.598891	-0.344439	-0.518752	-0.312909	0.103142	-0.016582	0.0181687	-0.0727393
PD.241	training	-0.1748	-0.753661	-0.125242	-0.235273	-0.144164	-0.139542	-0.453206	-0.255551	0.20145	-0.0492926	-0.505361	0.735554	0.134161	-0.161184	0.180045	-0.396034	0.105003	-0.0659277	0.349796	0.322345	-0.191358	-0.0840663	-0.486684	-0.406273	-0.394324	0.383039	0.212556	-1.03608	-0.222507	0.723608	0.861765	-0.129446	0.141649	0.213431	0.0419495	0.015649	-0.0957071	-0.0513665	0.777061	-0.411062	1.07982	-0.342488	-0.517213	0.311266	0.103142	0.40959	-0.299211	-0.0727393
PD.242	training	-0.1748	0.597241	-0.23696	-0.235273	-0.144164	-0.139542	-0.484322	-0.112267	0.00220477	0.651179	-0.505361	0.0652447	0.883451	-0.223623	0.226288	-0.39155	0.472756	0.478477	1.19644	0.486577	-0.191358	-0.0840663	-0.093021	0.223008	0.505774	-0.356592	0.0861853	0.748113	0.243786	0.0476566	0.577991	-0.213237	0.687492	-0.529542	-0.191501	0.933534	-0.833934	-0.0513665	-0.949523	1.71878	-0.599179	-0.344426	-0.518737	-0.468952	0.103142	0.383395	-0.937943	-0.0727393
PD.243	training	-0.1748	0.597241	-0.460396	-0.235273	-0.144164	-0.139542	-0.652048	0.715852	-0.297145	-0.0492088	-0.505361	0.898672	-1.21463	-0.270795	0.282025	-0.561749	0.105003	-0.226339	0.349796	0.413797	-0.515982	-0.0840663	0.0364821	-0.196512	-0.3945	-0.492828	0.240005	-1.03607	-0.404476	0.724727	0.500475	0.339675	0.687492	0.11756	0.264531	-0.00923546	-0.348161	-0.0513665	-0.0864541	-0.410819	-0.599265	-0.333578	-0.508468	-0.000821282	0.103142	0.17182	-0.23503	-0.0727393
PD.244	training	-0.1748	-0.753661	-0.348678	-0.235273	-0.144164	-0.139542	-0.919612	0.138857	0.323867	0.696983	-0.31467	0.694556	0.892606	-0.422855	0.651533	1.41134	-0.81438	-1.08312	1.19644	0.0111688	-0.515982	-0.0840663	0.0309256	-0.406273	-0.396409	-1.84577	-0.406379	1.05356	-0.370004	0.59812	0.594505	-1.66449	0.293229	-0.644438	-0.244742	0.568876	-0.324128	-0.0513665	-0.0860029	1.71878	1.07982	-0.353122	-0.527489	-0.624996	0.103142	0.128162	0.0114054	-0.0727393
PD.245	training	-0.1748	-0.753661	0.0981943	-0.235273	-0.144164	-0.139542	0.100301	0.0987722	-0.0734071	-0.053971	-0.505361	0.63701	0.122595	-0.274833	0.221758	-0.700211	0.840509	1.08513	0.349796	0.0489501	0.133267	-0.0840663	-0.294591	-0.406273	-0.39432	0.383038	0.827896	-1.03681	-0.358962	0.761788	0.335774	-0.147556	0.436841	1.05128	-0.206067	-1.42619	0.830671	-0.0513665	1.64273	-0.439765	1.07982	-0.34051	-0.515654	1.40357	0.103142	-0.140168	-0.0967966	-0.0727393
PD.246	training	-0.1748	-0.753661	0.0981943	-0.235273	-0.144164	-0.139542	-0.399722	-0.111721	-1.80988	-0.053971	-0.505361	0.934497	0.0406847	-1.66982	1.01935	-0.603384	1.20826	1.02014	0.349796	0.708616	0.133267	-0.0840663	-0.498605	-0.196512	-0.39432	0.383038	0.963302	-1.03681	-0.295395	1.22148	0.783718	-0.279774	0.687492	1.13742	0.0359777	-0.825587	0.200781	-0.0513665	1.64013	-0.551912	1.07982	-0.331587	-0.506941	1.40357	0.103142	0.653404	-0.700987	-0.0727393
PD.247	training	-0.1748	0.597241	-0.0135238	-0.235273	-0.144164	-0.139542	-0.596304	0.888258	-2.06188	-0.0498089	-0.505361	0.971999	-0.987576	-1.64939	0.961047	-0.995512	0.840509	0.384752	0.349796	0.964287	-0.191358	-0.0840663	-0.267908	0.432769	-0.394294	0.383039	0.345853	-1.03607	-0.352821	0.959518	0.809579	0.433584	0.687492	0.346327	0.0846958	0.315323	-0.824064	-0.0513665	-0.0890675	-0.535774	-0.598839	-0.324529	-0.499776	0.46731	0.103142	1.137	-1.05411	-0.0727393
PD.248	internal test	-0.1748	-0.753661	-0.572114	-0.235273	-0.144164	-0.139542	-0.510142	0.0297697	0.359467	-0.0512647	0.0811285	0.712198	0.100048	-0.159692	0.18188	1.0425	0.28888	0.227213	0.349796	-0.0401864	-0.515982	-0.0840663	-0.422379	-0.196512	-0.396014	0.383039	0.48298	-1.0367	-0.120984	0.723627	0.603943	0.365112	0.501479	0.850929	0.298963	-1.22039	0.570806	-0.0513665	1.64534	-0.168803	1.07982	-0.349252	-0.524367	0.779397	0.103142	-0.0887861	0.129735	-0.0727393
PD.249	training	-0.1748	0.597241	-0.0135238	-0.235273	-0.144164	-0.139542	-0.433771	0.151961	-0.450724	0.607464	-0.505361	0.793783	-0.779037	-0.42777	0.698268	-0.643037	0.28888	0.0554092	-1.34348	0.608852	-0.191358	-0.0840663	-0.0947117	0.223008	-0.39432	0.383039	0.2102	0.748124	-0.378772	0.755635	0.537686	0.630099	0.687492	-0.328161	-0.248842	0.766097	-0.931026	-0.0513665	-0.952147	-0.377537	-0.598016	-0.33564	-0.510087	-0.156865	0.103142	0.671875	-0.691848	-0.0727393
PD.250	training	-0.1748	-0.753661	-0.23696	-0.235273	-0.144164	-0.139542	-1.03129	0.0680162	0.391392	0.712202	-0.505361	0.92198	0.122533	-0.392922	0.485565	-0.655662	-0.998256	-1.58844	-0.496844	0.502594	-0.840607	-0.0840663	-0.172631	-0.196512	-0.396396	-1.51643	-0.0935735	1.05356	-0.116118	0.810741	0.378554	-1.07137	-0.075803	-0.528188	-0.254589	1.13772	-0.866502	-0.0513665	-0.0886084	-0.377542	1.07982	-0.344461	-0.518777	-0.468952	0.103142	0.815948	-0.587056	-0.0727393
PD.251	training	-0.1748	-0.753661	0.209912	-0.235273	-0.144164	-0.139542	-0.207267	-0.245915	-0.310215	0.565668	-0.505361	0.793094	0.137588	-0.407514	0.109656	-0.512026	0.105003	0.0619676	-0.496844	0.411482	0.133267	-0.0840663	-0.726414	-0.406273	-0.394247	0.383039	0.0187959	1.05356	-0.177757	0.723972	0.668322	-0.138522	0.182801	-0.421936	-0.341017	1.12006	-0.611404	-0.0513665	-0.0912115	-0.518324	1.07982	-0.335628	-0.510073	-0.156865	0.103142	1.04935	-0.528795	-0.0727393
PD.252	training	-0.1748	-0.753661	0.321631	-0.235273	-0.144164	-0.139542	-0.214912	-1.06242	-0.270572	0.515956	-0.505361	0.723255	0.269875	-0.462055	0.086842	0.0866395	0.28888	0.317759	-0.496844	0.494013	0.782516	-0.0840663	-0.695819	-0.406273	-0.394294	0.383038	0.240005	1.05356	-0.349078	0.756051	0.626104	0.581707	0.687492	-0.377612	-0.553478	1.04458	-0.572952	-0.0513665	-0.0912146	-0.518446	1.07982	-0.335619	-0.510063	-0.000821282	0.103142	1.13163	-0.616179	-0.0727393
PD.253	training	-0.1748	0.597241	-0.125242	-0.235273	-0.144164	-0.139542	-0.524796	0.148624	0.356517	0.688141	-0.444645	0.664601	0.875064	-0.25306	0.261575	-0.600813	-0.0788734	-0.0217022	1.19644	0.00715913	-0.515982	-0.0840663	0.307063	-0.406273	-0.396417	-1.70863	-0.178108	0.74819	-0.54142	0.59612	0.26718	-1.53306	-0.33238	-0.561055	-0.684415	0.549642	-0.35638	-0.0513665	-0.949528	1.71878	-0.598872	-0.34444	-0.518753	-0.312909	0.103142	0.131856	-0.21712	-0.0727393
PD.254	training	-0.1748	0.597241	0.209912	-0.235273	-0.144164	-0.139542	-0.0604324	-0.403593	-1.91468	0.636727	-0.505361	0.70711	0.883498	-2.06866	1.03713	-0.588943	0.472756	0.826927	1.19644	0.175313	-0.515982	-0.0840663	0.186847	0.223008	0.507254	-0.864509	0.25989	0.748155	-0.801166	0.991956	-0.566082	-0.412467	0.687492	-0.48143	-0.590814	0.625279	-0.449335	-0.0513665	-0.954741	-0.518427	-0.598802	-0.326579	-0.501332	-0.156865	0.103142	0.332348	-0.531229	-0.0727393
PD.255	training	-0.1748	-0.753661	-0.348678	-0.235273	-0.144164	-0.139542	-0.194037	-0.156335	0.57393	-0.0500116	-0.505361	0.690463	-0.767432	-0.0444442	0.0837297	-0.320806	0.28888	0.227213	0.349796	0.371771	-0.191358	-0.0840663	-1.03848	-0.196512	-0.394371	0.383039	0.240005	-1.03607	1.31344	0.72363	0.954787	0.969599	0.687492	0.158655	0.0663969	0.194774	-0.214447	-0.0513665	0.777064	-0.410863	1.07982	-0.342496	-0.517223	0.155222	0.103142	0.99629	-0.294163	-0.0727393
PD.256	training	-0.1748	1.94814	-0.348678	-0.235273	-0.144164	-0.139542	-0.98767	0.164803	-0.817525	0.674237	-0.505361	0.975206	0.279388	-0.908565	0.924373	1.13514	0.472756	-0.139867	-0.496844	1.18353	-0.191358	-0.0840663	-0.0964876	1.06205	-0.396246	-0.240857	0.118341	0.747484	-0.457936	0.837758	0.608463	0.189702	0.687492	-0.508456	-0.288233	1.45047	-1.81939	-0.0513665	-1.81306	1.71878	-0.7115	-0.335593	-0.510033	-0.468952	0.103142	1.72975	-1.74418	-0.0727393
PD.257	training	-0.1748	3.29905	-0.460396	-0.235273	-0.144164	-0.139542	-0.55568	0.116845	-0.107305	0.702316	-0.505361	0.526289	0.122861	-0.387175	0.630471	-0.698099	-0.0788734	-0.193824	-0.496844	0.146482	-0.515982	-0.0840663	1.20323	-0.196512	-0.394521	-1.84785	-0.156523	0.744701	-1.08857	0.586936	-0.660533	-0.262687	0.422569	-0.716991	-0.679979	0.256676	-0.706929	-0.0513665	-2.67658	1.71878	-0.777607	-0.326536	-0.501284	-0.624996	0.103142	-0.0578894	-0.370672	-0.0727393
PD.258	training	-0.1748	0.597241	-0.0135238	-0.235273	-0.144164	-0.139542	-0.876048	1.84484	0.261029	0.670948	-0.455541	0.70275	-2.79201	-0.458015	0.8423	-1.38791	-0.446627	-0.881813	-1.34348	0.151169	-0.191358	-0.0840663	0.557086	-0.196512	-0.397507	-1.83663	-0.140545	0.748119	-0.651764	0.722774	-0.0585351	-0.86582	0.0870254	-0.370275	-0.34915	0.498116	-0.629886	-0.0513665	-0.949528	1.71878	-0.598883	-0.34444	-0.518752	-0.156865	0.103142	0.0492412	0.00970459	-0.0727393
PD.259	training	-0.1748	0.597241	-0.0135238	-0.235273	-0.144164	-0.139542	-0.401384	1.67118	-0.297773	-0.0492292	-0.505361	0.730767	-1.3126	-0.466371	0.881117	-1.61898	-0.26275	-0.410083	0.349796	-0.0112433	-0.191358	-0.0840663	0.561395	1.06205	-0.394268	-0.928139	0.2928	-1.03605	-1.32728	0.818854	-0.935877	-0.458015	0.687492	0.255386	-0.184039	-0.707862	0.12313	-0.0513665	-0.0864661	-0.411016	-0.598696	-0.333595	-0.508489	0.46731	0.103142	-0.464583	-0.0388597	-0.0727393
PD.260	internal test	-0.1748	-0.753661	-0.23696	-0.235273	-0.144164	-0.139542	3.36884	-0.647489	2.46082	-0.050141	1.33512	-2.21274	0.168239	1.72261	-2.09404	-0.115293	0.656633	1.77711	0.349796	-0.862311	-0.191358	-0.0840663	-0.684752	-0.406273	1.61597	1.18486	0.0368476	-1.03644	1.43985	-1.53336	0.643049	0.404682	-2.07464	0.758609	-0.13763	-1.68371	1.46248	-0.0513665	1.64274	-0.439296	1.07982	-0.340534	-0.515681	0.935441	0.103142	-0.556265	0.603844	-0.0727393
PD.261	training	-0.1748	-0.753661	0.0981943	-0.235273	-0.144164	-0.139542	-0.484579	-0.554962	0.50586	0.56728	0.852123	0.666792	0.242549	-0.453191	0.242726	-0.399034	0.105003	0.0619676	-0.496844	0.321358	-0.191358	-0.0840663	-0.780146	-0.406273	-0.396401	0.960133	-0.649222	1.05356	-0.233153	0.76058	0.591551	-0.206585	-0.603436	-0.391696	-0.786312	1.13652	-0.648005	-0.0513665	-0.0860029	1.71878	1.07982	-0.353122	-0.527489	-0.000821282	0.103142	1.2401	-0.759501	-0.0727393
PD.262	training	-0.1748	-0.753661	0.768503	-0.235273	-0.144164	-0.139542	-0.263197	-0.665413	0.132785	0.533153	-0.505361	0.578045	0.22146	-0.144298	0.0669179	-0.274252	0.28888	0.509004	-0.496844	-0.13304	0.457892	-0.0840663	-0.31505	-0.616033	-0.394251	0.383038	-0.0417168	1.05356	-0.398188	0.722931	0.173029	-0.338752	0.0223969	-0.320032	-0.661612	0.310344	-0.180582	-0.0513665	0.19771	1.71878	-1.39017	2.09078	2.62195	-0.000821282	0.103142	-0.209014	-0.204936	-0.0727393
PD.263	training	-0.1748	-0.753661	-0.0135238	-0.235273	-0.144164	-0.139542	0.434017	-0.514622	-0.0326973	0.50698	-0.505361	0.4407	0.122978	-0.0440096	0.0825762	-0.238642	0.105003	0.596571	-0.496844	-0.00191381	0.457892	-0.0840663	-0.609827	-0.616033	2.37131	0.383038	-0.00214424	1.05339	-0.507499	0.722112	-0.172546	0.969599	0.279314	-0.444648	-0.611785	0.442423	-0.042743	-0.0513665	-0.0860029	1.71878	1.07982	-0.353122	-0.527489	-0.156865	0.103142	0.0539429	-0.119262	-0.0727393
PD.264	training	-0.1748	0.597241	-0.125242	-0.235273	-0.144164	-0.139542	-0.301439	0.430383	0.181179	-0.0499786	-0.505361	0.536267	-0.887856	-0.205002	0.126931	-0.730645	0.105003	0.151142	0.349796	-0.137003	-0.515982	-0.0840663	0.371136	-0.196512	-0.395143	-0.0549509	0.310656	-1.03607	-0.482817	0.696022	-0.190305	-0.411178	0.64436	0.22573	-0.423355	-0.754821	0.291931	-0.0513665	-0.0864413	-0.411005	-0.600233	-0.333523	-0.508407	0.46731	0.103142	-0.154609	0.281095	-0.0727393
PD.265	internal test	-0.1748	1.94814	-0.0135238	-0.235273	-0.144164	-0.139542	-0.241717	0.423248	-0.000703648	-0.0499786	-0.505361	0.541119	-0.887813	-0.456222	0.379753	-0.710674	0.472756	0.525589	0.349796	-0.0337671	-0.191358	-0.0840663	0.924655	-0.196512	-0.395143	-1.53588	0.540283	-1.03607	-0.956238	0.698135	-0.107522	-0.553406	0.686683	0.257274	-0.684165	-1.03188	0.277142	-0.0513665	-0.949994	-0.411004	-0.711469	-0.324519	-0.499764	0.623353	0.103142	-0.276181	0.211758	-0.0727393
PD.266	training	-0.1748	-0.753661	0.321631	-0.235273	-0.144164	-0.139542	0.234193	0.27435	-0.681699	-0.049935	-0.505361	0.113316	0.117909	-0.329211	0.281058	-1.09665	-0.0788734	0.525589	0.349796	-0.81862	-0.840607	-0.0840663	0.62578	-0.406273	0.82098	-0.399439	0.310656	-1.03606	-1.31366	0.724136	-1.41947	-1.29411	0.687492	0.240998	-0.311097	-1.30896	1.02903	-0.0513665	0.918625	-0.41096	-1.27688	0.350703	1.05786	0.46731	0.103142	-1.64436	0.86756	-0.0727393
PD.267	training	-0.1748	0.597241	-0.683832	-0.235273	-0.144164	-0.139542	-0.835642	0.186839	-0.526012	0.771045	-0.505361	0.890878	2.24668	-0.366549	0.351395	3.07985	-0.81438	-1.34155	-2.19012	0.541991	-0.840607	-0.0840663	-0.19435	0.223008	0.498807	0.383038	0.0465618	0.748139	0.0573905	0.72424	1.20237	0.969599	0.687492	-0.790351	0.271696	1.019	-1.04248	-0.0513665	-0.952111	-0.377535	-0.600304	-0.335533	-0.509964	-1.09313	0.103142	0.823336	-0.521728	-0.0727393
PD.268	training	-0.1748	-0.753661	0.0981943	-0.235273	-0.144164	-0.139542	-0.439877	-0.396006	0.591018	-0.0497792	1.48614	0.656051	0.161635	-0.456218	0.275141	-0.47795	-0.0788734	-0.0659277	0.349796	-0.115128	-0.191358	-0.0840663	-0.3149	0.432769	-0.396165	1.2276	-0.163144	-1.03607	-0.276842	0.837145	-0.150634	-0.613159	-0.967638	0.34239	-0.671263	-0.316944	0.27052	-0.0513665	0.779668	-0.027865	1.07982	-0.351191	-0.525928	0.779397	0.103142	0.279958	-0.324166	-0.0727393
PD.269	training	-0.1748	0.597241	-0.348678	-0.235273	-0.144164	-0.139542	-0.82627	0.612853	-1.26271	0.643369	-0.505361	0.915424	-1.25829	-0.607749	0.882744	-0.505608	-0.26275	-0.600864	-1.34348	0.630698	-0.515982	-0.0840663	0.0327571	-0.196512	-0.394303	0.383038	0.240005	0.748097	-0.417763	0.81884	0.286999	0.272141	0.687492	-0.673033	-0.256737	1.14056	-1.08605	-0.0513665	-0.952128	-0.377662	-0.599326	-0.335574	-0.510012	-0.624996	0.103142	0.827702	-0.648886	-0.0727393
PD.270	training	-0.1748	-0.753661	-0.23696	-0.235273	-0.144164	-0.139542	0.0346526	0.0502957	-1.22213	0.564872	-0.505361	0.676222	-0.778847	-0.466119	0.248123	-0.568282	-0.446627	-0.162502	-1.34348	-0.126574	-0.515982	-0.0840663	-0.498558	-0.406273	1.61732	0.383039	0.240005	1.05356	-0.589032	0.723841	-0.0345299	0.969599	0.687492	-0.736607	-0.379832	0.671402	-0.125058	-0.0513665	-0.0912137	-0.518411	1.07982	-0.335621	-0.510066	-0.624996	0.103142	0.352162	0.403579	-0.0727393
PD.271	training	-0.1748	-0.753661	-0.0135238	-0.235273	-0.144164	-0.139542	-0.784442	0.755622	-0.971694	0.681331	-0.505361	0.907257	-1.3054	-0.439936	0.856748	-0.7165	-0.630503	-0.780212	-1.34348	0.135375	-0.840607	-0.0840663	0.439619	0.013248	-0.394393	-1.08632	0.266916	1.05306	-0.817131	0.83139	-0.5764	-1.28712	0.687492	-0.440644	-0.503114	0.421197	-0.395681	-0.0513665	-0.0886087	-0.377571	1.07982	-0.34446	-0.518776	-0.156865	0.103142	-0.196253	-0.165881	-0.0727393
PD.272	training	-0.1748	0.597241	-0.23696	-0.235273	-0.144164	-0.139542	-0.784442	0.755515	-1.43697	0.685926	-0.505361	0.890691	-1.3054	-1.13142	1.05865	-0.716897	-0.630503	-0.780212	-1.34348	0.135375	-0.840607	-0.0840663	0.669832	0.013248	-0.394393	-1.84427	0.266266	0.748181	-1.22063	0.825176	-0.63905	-0.607012	0.687492	-0.675577	-0.638795	0.499005	-0.52803	-0.0513665	-0.952138	-0.37757	-0.598626	-0.33561	-0.510053	-0.468952	0.103142	0.0908845	-0.159558	-0.0727393
PD.273	training	-0.1748	-0.753661	-0.907269	-0.235273	-0.144164	-0.139542	0.831445	-0.383907	0.785423	0.697542	-0.256654	-0.741422	0.949784	0.114659	-0.327149	-0.668557	-0.0788734	1.4345	1.19644	-0.68432	-1.16523	-0.0840663	-1.23197	-1.03555	1.40845	0.625045	-0.375125	1.05356	1.34219	-0.78937	-0.426162	0.969599	-0.240303	-1.13724	-0.944732	0.903434	0.170401	-0.0513665	-0.0886063	-0.377377	1.07982	-0.344467	-0.518784	-1.09313	0.103142	0.731654	0.360504	-0.0727393
PD.274	training	-0.1748	0.597241	-0.907269	5.02377	-0.144164	-0.139542	0.747893	1.21249	-0.0699002	0.84866	0.410302	-0.727698	-1.81734	0.747357	0.0706366	-1.50514	-0.446627	0.741997	-1.34348	-1.20542	-1.81448	-0.0840663	2.13449	-0.825793	0.496585	-0.878901	-0.171226	0.748119	-0.764652	-1.24794	-1.795	0.66714	1.33441	-1.20212	-0.660348	0.264194	0.304537	-0.0513665	-0.952111	-0.377531	-0.600298	-0.335533	-0.509965	-1.24917	0.103142	-0.661717	1.16449	-0.0727393
PD.275	training	-0.1748	0.597241	-1.1307	5.02377	-0.144164	-0.139542	0.762032	0.546007	-0.400834	0.855344	0.848692	-0.820296	0.285557	1.07589	0.318355	-1.26678	-0.0788734	1.35941	0.349796	-1.03771	-2.13911	-0.0840663	1.4471	-0.825793	0.49655	-0.401353	-0.202445	0.748118	0.395995	-0.962515	-1.43227	1.24226	1.39208	-1.269	-0.691272	0.690169	0.0479531	-0.0513665	-0.952111	-0.37753	-0.600298	-0.335533	-0.509965	-1.40521	0.103142	0.0337929	0.75711	-0.0727393
PD.276	training	-0.1748	0.597241	-1.1307	5.02377	-0.144164	-0.139542	0.673508	1.21291	-0.400842	0.855763	0.848574	-0.789477	-1.81734	1.07586	0.492539	-1.64233	-0.630503	0.525589	-1.34348	-1.25182	-2.13911	-0.0840663	2.015	-0.825793	0.496619	-0.401375	-0.202429	0.74812	-0.545157	-0.962508	-2.02009	1.07311	1.6308	-1.27314	-0.70521	0.343917	0.266999	-0.0513665	-0.952111	-0.37753	-0.600298	-0.335533	-0.509965	-1.40521	0.103142	-0.469285	1.10698	-0.0727393
PD.277	training	-0.1748	0.597241	-1.1307	-0.235273	-0.144164	-0.139542	2.93922	-0.751635	0.887241	0.818376	1.28783	-2.21942	0.512725	1.83561	-2.34911	-0.285874	0.472756	3.15192	0.349796	-1.26432	-1.81448	-0.0840663	-0.518812	-1.24531	0.436414	-0.114583	-0.712246	0.748533	0.965798	-2.25048	-0.385316	0.742549	-1.12876	-1.3209	-0.865008	0.279905	0.621111	-0.0513665	-0.950461	-0.377195	-0.679526	-0.330939	-0.504464	-1.40521	0.103142	-0.0521803	1.17719	-0.0727393
PD.278	training	-0.1748	0.597241	-1.1307	2.39425	-0.144164	-0.139542	1.68994	-0.534919	0.163602	0.810181	-0.33349	-1.76941	0.447687	1.73359	-0.980629	-0.466912	0.28888	2.30014	0.349796	-1.0786	-1.81448	-0.0840663	0.321913	-1.03555	0.436423	0.601803	-0.251594	0.748533	0.195672	-1.56837	-0.403546	0.969599	0.687492	-1.29181	-0.766408	0.549478	0.277158	-0.0513665	-0.950461	-0.377226	-0.679526	-0.330938	-0.504463	-1.40521	0.103142	0.159059	0.892053	-0.0727393
PD.279	internal test	-0.1748	0.597241	-1.1307	2.39425	-0.144164	-0.139542	2.80742	-0.0136315	0.261414	0.817947	1.10596	-2.06634	0.363716	1.83141	-2.02243	-0.748989	-0.26275	1.90579	0.349796	-1.65925	-1.81448	-0.0840663	1.43667	-1.03555	0.436521	-0.210904	-1.08549	0.748538	-0.32429	-1.61945	-1.45628	0.618226	0.0243949	-1.19616	-0.857266	-0.366224	0.904287	-0.0513665	-0.94786	1.71878	-0.679527	-0.339861	-0.513161	-1.24917	0.103142	-1.25379	1.61301	-0.0727393
PD.280	training	-0.1748	0.597241	-1.1307	2.39425	-0.144164	-0.139542	2.94913	-0.320999	0.750515	0.801988	1.99562	-2.06636	0.432931	2.18363	-2.12452	-0.598319	0.472756	3.04732	0.349796	-1.37553	-1.81448	-0.0840663	0.683276	-1.24531	0.436706	-0.879446	-1.38009	0.748526	0.90326	-1.64265	-0.799784	1.32882	-0.823362	-1.18666	-0.82195	0.110343	0.609025	-0.0513665	-0.947861	1.71878	-0.679499	-0.339863	-0.513164	-1.24917	0.103142	-0.589849	1.11685	-0.0727393
PD.281	training	-0.1748	0.597241	-1.01899	2.39425	7.68188	-0.139542	1.69785	-0.0788542	0.163629	0.808969	1.46076	-1.76806	0.382619	1.70569	-1.44101	-0.802879	-0.0788734	1.4345	0.349796	-1.27126	-1.48986	-0.0840663	2.5587	-1.03555	0.438997	0.601803	-0.381875	0.748507	0.165538	-1.53336	-1.03751	0.426203	0.687492	-1.07531	-0.802619	0.239952	0.385193	-0.0513665	-0.947881	1.71878	-0.678723	-0.339917	-0.513232	-1.09313	0.103142	-0.461305	0.714023	-0.0727393
PD.282	training	-0.1748	0.597241	-1.1307	-0.235273	-0.144164	-0.139542	2.82902	-0.727319	0.887085	0.820807	1.28719	-2.21942	0.512638	1.83557	-2.34903	-0.304049	0.105003	2.59184	0.349796	-1.43237	-1.81448	-0.0840663	-0.19929	-1.45507	0.436277	-0.114617	-0.71151	0.748553	0.964596	-2.24966	-0.718384	0.742539	-1.12851	-1.32303	-0.872506	0.137676	0.738225	-0.0513665	-0.950461	-0.377195	-0.67952	-0.330939	-0.504465	-1.40521	0.103142	-0.372901	1.32739	-0.0727393
PD.283	training	-0.1748	0.597241	-1.01899	2.39425	7.68188	-0.139542	0.977235	-0.386031	-0.373938	0.802619	-0.0260455	-1.3984	0.436363	1.07606	-0.688484	-0.49681	-0.0788734	1.07631	0.349796	-0.904719	-1.48986	-0.0840663	1.9433	-1.03555	0.437744	-1.00723	-0.211817	0.748556	0.362898	-0.425861	-0.306675	0.289713	0.687492	-1.17349	-0.720174	0.806493	-0.0216674	-0.0513665	-0.950461	-0.376849	-0.679366	-0.330963	-0.504493	-1.24917	0.103142	0.448466	0.342936	-0.0727393
PD.284	internal test	-0.1748	0.597241	-1.24242	5.02377	7.68188	-0.139542	0.942177	-0.0811691	0.132765	0.738859	0.949317	-1.23822	0.381112	1.55758	-0.9208	-0.784816	-0.0788734	1.07631	0.349796	-0.904719	-1.48986	-0.0840663	2.34717	-1.03555	0.436182	0.601803	-0.381882	0.748541	0.426061	-0.233106	-0.579913	0.969599	0.687492	-1.25936	-0.759881	1.12516	-0.256468	-0.0513665	-0.94786	1.71878	-0.679532	-0.339861	-0.513161	-1.40521	0.103142	0.750715	0.0316755	-0.0727393
PD.285	internal test	-0.1748	0.597241	-1.24242	7.65329	7.68188	-0.139542	0.449428	-0.0652797	-0.18932	0.730452	0.0585428	0.114658	0.381057	1.02292	1.41768	-0.840077	-0.26275	0.448434	0.349796	-0.718992	-1.48986	-0.0840663	3.02214	-1.03555	0.436191	0.601803	-0.222376	0.748541	0.225491	1.20518	-0.593806	0.969599	0.777029	-1.23016	-0.66216	1.39454	-0.600371	-0.0513665	-0.94786	1.71878	-0.679532	-0.339861	-0.513161	-1.40521	0.103142	0.961954	-0.253463	-0.0727393
PD.286	training	-0.1748	-0.753661	-0.683832	2.39425	-0.144164	-0.139542	1.5456	0.0731053	0.157902	-2.04866	-0.505361	-1.17488	0.361047	0.753192	-0.904049	-0.813407	-0.630503	0.805781	0.349796	-1.52321	-1.16523	-0.0840663	1.03191	-0.825793	-0.414629	0.601803	0.366105	-1.15523	-0.088839	-1.5399	-1.19605	0.659109	0.687492	-0.225308	-0.204867	-0.843035	1.57303	-0.0513665	0.775541	-0.492737	1.07982	-0.33746	-0.512131	-0.624996	0.103142	-1.43346	1.73384	-0.0727393
PD.287	training	-0.1748	-0.753661	-0.907269	2.39425	-0.144164	-0.139542	1.49239	0.0917794	0.712512	-2.04859	0.543577	-1.52914	0.3589	1.40541	-0.904351	-0.984793	-0.26275	1.55296	0.349796	-1.37837	-1.81448	-0.0840663	0.518146	-1.03555	-0.415281	0.363689	0.0911482	-1.15521	-0.288484	-1.53336	-1.24709	0.746577	-0.138398	-0.29543	-0.244218	-0.617936	1.42139	-0.0513665	0.775532	-0.493151	1.07982	-0.337433	-0.5121	-0.78104	0.103142	-0.948518	1.52614	-0.0727393
PD.288	training	-0.1748	-0.753661	-0.907269	2.39425	-0.144164	-0.139542	1.66261	-0.0833699	0.407738	-2.04859	-0.388251	-1.57107	0.363348	1.40517	-0.999322	-0.706806	-0.0788734	1.75412	0.349796	-1.23353	-1.48986	-0.0840663	0.181012	-1.03555	-0.415284	0.697967	0.236862	-1.15521	0.708586	-1.53336	-0.558483	0.863965	0.370147	-0.298024	-0.251392	-0.468817	1.29808	-0.0513665	0.775536	-0.492956	1.07982	-0.337446	-0.512115	-0.78104	0.103142	-0.599588	1.37594	-0.0727393
PD.289	training	-0.1748	-0.753661	-0.907269	2.39425	-0.144164	-0.139542	2.91643	-0.56117	0.758835	-2.04859	0.50109	-1.86831	0.402861	1.78881	-1.60573	-0.423832	-0.0788734	2.2029	0.349796	-1.54089	-1.16523	-0.0840663	0.280588	-1.03555	-0.415284	0.680488	-0.00524983	-1.15522	0.310563	-1.69295	-0.678702	0.763181	-0.627688	-0.335772	-0.332928	-0.655686	1.56674	-0.0513665	0.778139	-0.323226	1.07982	-0.346242	-0.520818	-0.78104	0.103142	-1.02173	1.55752	-0.0727393
PD.290	training	-0.1748	0.597241	-1.1307	2.39425	-0.144164	-0.139542	1.58318	0.0840126	0.361925	-2.04859	0.978434	-1.81009	0.358939	1.7341	-0.974875	-0.956534	-0.0788734	1.75412	0.349796	-1.32154	-1.81448	-0.0840663	0.887067	-1.03555	-0.415284	-0.401037	-0.107338	-1.15522	-0.455056	-1.53336	-1.15187	0.969599	-0.501686	-0.38325	-0.345995	-0.660459	1.27002	-0.0513665	-0.0879687	-0.493062	-0.600287	-0.328364	-0.503294	-0.937083	0.103142	-0.811498	1.42939	-0.0727393
PD.291	training	-0.1748	0.597241	-1.01899	-0.235273	-0.144164	-0.139542	0.401581	-0.411239	-0.063676	0.67708	-0.505361	0.469381	0.883501	-0.0484293	0.0842229	-0.563008	0.656633	1.99152	1.19644	-0.0753306	-0.840607	-0.0840663	-1.24721	-0.406273	0.499841	0.400654	-0.341818	0.748083	1.33459	0.723577	0.0397841	0.969599	0.402789	-1.13407	-1.04204	1.41044	-0.579032	-0.0513665	-0.949507	1.71878	-0.600191	-0.34438	-0.518682	-1.09313	0.103142	1.52019	-0.735827	-0.0727393
PD.292	training	-0.1748	-0.753661	-0.572114	-0.235273	-0.144164	-0.139542	0.648208	1.54469	0.0289762	0.712746	-0.505361	-0.583508	-2.87021	-0.0600919	0.0774757	-1.40223	-1.73376	-1.43576	-1.34348	-1.35566	-0.840607	-0.0840663	0.643346	-1.24531	1.43659	0.504043	-0.0999526	1.05316	-1.07822	-1.53956	-1.90556	0.751501	0.687492	-1.04682	-0.685578	-0.298603	0.926812	-0.0513665	-0.088608	-0.377517	1.07982	-0.344462	-0.518778	-0.937083	0.103142	-1.37167	1.70541	-0.0727393
PD.293	internal test	-0.1748	-0.753661	-0.683832	-0.235273	-0.144164	-0.139542	1.38598	-0.347325	1.11297	0.703701	0.10853	-1.45676	0.164283	1.18768	-1.45938	-0.624044	-1.18213	-0.314988	-0.496844	-1.17538	-0.840607	-0.0840663	-0.574749	-0.825793	1.51796	0.625045	-0.869804	1.05315	-0.36618	-1.56609	-1.21182	0.78827	-0.823914	-1.10611	-1.04442	0.317451	0.66667	-0.0513665	-0.0886031	-0.377128	1.07982	-0.344476	-0.518795	-0.937083	0.103142	-0.18114	0.901817	-0.0727393
PD.294	training	-0.1748	-0.753661	-0.348678	-0.235273	-0.144164	-0.139542	0.862975	-0.726594	1.07976	0.584532	1.23876	-1.43852	0.176649	1.13117	-1.4475	-0.162276	-0.630503	0.212433	-0.496844	-0.738217	-0.515982	-0.0840663	-1.18737	-0.825793	0.807887	1.08903	-0.818398	1.05315	1.7747	-0.803431	0.0584191	0.781943	-0.731299	-0.985156	-1.17523	0.579861	0.247318	-0.0513665	0.0540107	-0.376914	-1.27833	0.345872	1.055	-0.78104	0.103142	0.650046	0.325619	-0.0727393
PD.295	training	-0.1748	0.597241	-0.795551	-0.235273	-0.144164	-0.139542	0.0604056	-0.441121	0.261029	0.665228	-0.125781	0.610054	0.164849	-0.0474715	0.0870081	-0.417	-0.26275	0.177996	-0.496844	-0.117811	-0.515982	-0.0840663	-0.846181	-0.825793	-0.39447	0.383039	-0.894009	0.748082	0.666605	0.722147	0.457383	0.890122	-0.798354	-1.01902	-0.878657	1.23021	-0.46433	-0.0513665	-0.952104	-0.377011	-0.600292	-0.335553	-0.509987	-0.937083	0.103142	1.26496	-0.223185	-0.0727393
PD.296	training	-0.1748	-0.753661	-0.348678	-0.235273	-0.144164	-0.139542	-0.276245	-0.217671	-0.924752	0.497895	-0.505361	0.888159	0.131956	-0.459462	0.342825	-0.317883	-0.446627	-0.209326	-0.496844	0.168245	-0.515982	-0.0840663	-1.01279	-0.406273	-0.394238	0.383134	0.00895854	1.05315	-0.0133589	0.727418	0.398727	0.713826	0.687492	-0.79865	-1.03406	1.19212	-0.419271	-0.0513665	-0.0886096	-0.377641	1.07982	-0.344457	-0.518773	-0.468952	0.103142	1.30962	-0.449083	-0.0727393
PD.297	training	-0.1748	1.94814	-0.460396	-0.235273	-0.144164	-0.139542	-0.328964	-0.136811	-0.0755088	0.549184	-0.505361	0.626529	0.131184	-0.457404	0.689185	-0.418557	-0.446627	-0.114713	-0.496844	-0.334783	-0.515982	-0.0840663	0.916336	-0.406273	-0.395139	-1.48834	-0.133395	0.745757	-0.679044	0.722728	-0.729478	0.031548	0.687492	-0.867643	-1.38987	0.119908	-0.031508	-0.0513665	-1.81307	1.71878	-0.711272	-0.335614	-0.510058	-0.468952	0.103142	-0.0122162	0.342451	-0.0727393
PD.298	training	-0.1748	1.94814	-0.683832	-0.235273	-0.144164	-0.139542	-0.260207	-0.137316	0.0331545	-0.0497792	-0.109232	0.716553	0.131184	-0.450396	0.543691	-0.413481	0.105003	0.490794	0.349796	-0.195572	-0.515982	-0.0840663	0.515451	-0.406273	-0.395199	-0.493181	0.168217	-1.03607	-0.632654	0.725633	-0.237019	0.247655	0.511585	-0.163731	-1.16625	-0.604638	0.267756	-0.0513665	-0.94738	-0.0280596	-0.711748	-0.333556	-0.508444	0.155222	0.103142	0.217158	0.0862762	-0.0727393
PD.299	training	-0.1748	0.597241	-0.572114	-0.235273	-0.144164	-0.139542	0.0120457	-0.440851	-0.0761223	0.556148	-0.505361	0.724421	0.878473	-0.45395	0.181588	-0.216696	0.105003	0.763415	1.19644	0.0276371	-0.515982	-0.0840663	-0.776841	-0.406273	-0.394329	0.383134	-0.14107	0.748111	1.25363	0.727054	0.234965	0.698803	0.176201	-0.92599	-1.2757	1.13725	-0.408344	-0.0513665	-0.952131	-0.377515	-0.598993	-0.335595	-0.510036	-0.624996	0.103142	1.44597	-0.522569	-0.0727393
PD.300	training	-0.1748	0.597241	-0.907269	-0.235273	-0.144164	-0.139542	-0.96294	2.22737	-1.03423	0.731518	-0.505361	0.986286	0.1013	-0.49358	1.00872	1.02361	-0.81438	-1.04807	-2.19012	0.289702	-0.840607	-0.0840663	-0.219756	-0.196512	-0.397001	0.383038	0.104578	0.748134	-0.380275	0.836375	-0.37435	-0.00845572	0.687492	-0.937885	-0.702398	1.1009	-0.916722	-0.0513665	-0.949529	1.71878	-0.598815	-0.344443	-0.518756	-0.937083	0.103142	1.14943	-0.445142	-0.0727393
PD.301	training	-0.1748	-0.753661	-1.35414	2.39425	-0.144164	-0.139542	1.53391	-0.0690871	0.567797	-2.04859	1.63279	-1.77006	0.363356	1.86696	-2.19613	-0.766868	-0.630503	1.03608	0.349796	-1.33677	-1.81448	-0.0840663	-0.424904	-1.03555	-0.415276	0.829485	-0.0722114	-1.15521	1.30466	-1.53336	-0.802982	0.969599	0.087822	-0.589125	-0.315201	-0.117328	1.18557	-0.0513665	0.775537	-0.492945	1.07982	-0.337446	-0.512115	-1.24917	0.103142	0.00558292	1.39753	-0.0727393
PD.302	training	4.93474	-0.753661	-1.57758	-0.235273	5.0732	-0.139542	0.400367	-1.34461	-0.588051	0.744488	1.32575	0.372109	0.422462	-0.0354507	0.0922537	0.136738	-0.998256	-0.403937	-0.496844	-0.647444	-1.16523	-0.0840663	-0.892052	-1.03555	1.2764	0.525623	-1.13235	1.05316	2.14043	0.252235	0.0976731	0.969599	-1.30438	-1.38734	-0.478294	1.48495	-0.244636	-0.0513665	-0.0860029	1.71878	1.07982	-0.353122	-0.527489	-1.7173	0.103142	1.19913	0.180051	-0.0727393
PD.303	training	-0.1748	0.597241	-0.907269	-0.235273	-0.144164	-0.139542	0.895095	-0.473594	-0.103191	0.5632	-0.505361	0.0338211	0.878588	-0.041907	0.0746969	-0.190317	-0.26275	1.16092	1.19644	-0.604554	-0.840607	-0.0840663	-0.713971	-1.24531	0.506692	0.383134	-0.142409	0.748143	1.27841	0.722819	-0.243474	0.704263	0.165856	-1.23426	-1.64436	0.734569	0.19216	-0.0513665	-0.95213	-0.377507	-0.599047	-0.335593	-0.510033	-0.937083	0.103142	0.945579	0.128165	-0.0727393
PD.304	internal test	-0.1748	0.597241	-1.46586	-0.235273	-0.144164	-0.139542	-0.597477	0.714097	-2.14225	0.696993	-0.505361	1.11253	-1.25521	-1.26946	1.15196	-0.62532	-0.998256	-0.506126	-2.19012	-0.218394	-1.48986	-0.0840663	-0.320128	-1.03555	0.507675	0.418268	0.269832	0.748159	-0.189264	0.961839	-0.653612	0.969599	0.687492	-1.4367	-1.3953	1.00204	-0.549713	-0.0513665	-0.949533	1.71878	-0.598583	-0.344453	-0.518769	-1.40521	0.103142	1.13096	-0.260039	-0.0727393
PD.305	training	-0.1748	-0.753661	-0.125242	-0.235273	-0.144164	-0.139542	0.282335	-0.142332	-0.33944	-0.0498215	-0.505361	0.510141	0.133781	-0.478646	0.205643	-0.651362	-0.0788734	0.163788	0.349796	-0.0946095	-0.515982	-0.0840663	-0.640049	0.223008	1.62856	0.383039	0.175541	-1.03607	-0.410198	0.728611	-0.415007	-0.0143519	0.324226	0.147597	-0.253736	-0.197951	0.325146	-0.0513665	0.774457	-0.535837	1.07982	-0.333609	-0.508504	0.311266	0.103142	0.329997	-0.0903286	-0.0727393
PD.306	training	-0.1748	-0.753661	0.321631	-0.235273	-0.144164	-0.139542	-0.637878	0.0656599	0.281675	0.674448	-0.505361	0.652988	0.160423	-0.0430757	0.0805605	1.0764	-0.446627	-0.813106	-0.496844	0.227872	-0.191358	-0.0840663	-0.533149	0.223008	-0.395804	0.383038	-0.290533	1.05317	-0.317276	0.724471	0.0512267	-0.518111	-0.0994107	-0.339725	-0.00379108	0.767711	-0.586494	-0.0513665	0.0534019	-0.37742	-1.27751	0.345712	1.05575	-0.312909	0.103142	0.408582	-0.41902	-0.0727393
PD.307	training	-0.1748	-0.753661	0.0981943	-0.235273	-0.144164	-0.139542	-0.345662	0.0408913	0.19992	0.654781	-0.505361	0.655209	0.124604	-0.0430465	0.0805319	-0.761549	-0.0788734	-0.392282	-0.496844	0.480749	-0.191358	-0.0840663	-0.734005	0.223008	-0.395392	0.383039	-0.218355	1.05314	-0.318003	0.723929	0.091214	0.381661	-0.0984468	-0.220017	0.138123	1.08634	-0.763299	-0.0513665	-0.0886095	-0.377628	1.07982	-0.344458	-0.518774	-0.156865	0.103142	0.620493	-0.660638	-0.0727393
PD.308	training	-0.1748	0.597241	0.0981943	-0.235273	-0.144164	-0.139542	-0.153732	-0.0329827	0.208957	-0.0494597	-0.505361	0.667456	0.132761	-0.0427975	0.0793213	-0.816428	0.105003	0.389085	0.349796	-0.392224	-0.515982	-0.0840663	0.386341	-0.196512	-0.394251	-0.133823	0.0405643	-1.03606	-0.655406	0.723048	-1.05198	-0.313573	0.11057	0.214752	-0.640204	-0.924683	0.505678	-0.0513665	0.0580722	-0.0279197	-1.27998	0.350852	1.05747	0.46731	0.103142	-0.717129	0.112858	-0.0727393
PD.309	training	-0.1748	0.597241	1.32709	-0.235273	-0.144164	-0.139542	-0.730916	0.18837	-0.360768	-0.0494293	-0.505361	0.521173	0.0744973	-0.446971	0.61572	0.83487	0.656633	-0.336335	0.349796	0.734952	1.10714	-0.0840663	0.599752	1.06205	-0.395714	0.0383694	0.381308	-1.03608	-0.708314	0.584567	0.340282	-0.951946	0.687492	0.98905	1.15131	-0.827998	-0.316368	-0.0513665	0.0527859	-0.535776	-1.27968	0.397756	1.0751	1.09148	0.103142	-1.05263	-0.233827	-0.0727393
PD.310	training	-0.1748	0.597241	1.21538	-0.235273	-0.144164	-0.139542	-0.888456	0.188988	-0.102164	-0.0494293	-0.505361	0.599068	0.0744973	-0.431996	0.557875	0.83487	0.656633	-0.429938	0.349796	0.840532	1.10714	-0.0840663	0.485827	1.06205	-0.395753	0.0383694	0.240005	-1.03608	-0.681984	0.585762	0.488034	-0.954505	0.597806	1.00221	1.10766	-0.670351	-0.50411	-0.0513665	0.0553937	-0.410927	-1.27978	0.374049	1.06639	1.09148	0.103142	-0.826275	-0.41891	-0.0727393
PD.311	internal test	-0.1748	0.597241	1.43881	-0.235273	-0.144164	-0.139542	-0.729211	1.29226	0.0738044	0.546296	-0.505361	0.139628	0.0748786	-0.45712	0.0884981	0.845914	0.28888	-0.653127	-1.34348	0.597746	1.43177	-0.0840663	0.909444	0.852289	-0.394182	-0.133772	0.226958	0.748117	-0.990551	-0.288532	0.0673715	-1.04783	0.687492	0.383768	1.21677	-0.171611	-0.649254	-0.0513665	-0.809701	-0.377531	-1.28058	0.369006	1.06401	0.46731	0.103142	-1.78138	0.0186855	-0.0727393
PD.312	training	-0.1748	-0.753661	-0.23696	-0.235273	-0.144164	-0.139542	-0.155833	-0.312876	0.514913	0.613363	-0.505361	0.614891	0.138959	-0.0430159	0.0768524	-0.520138	-0.630503	-0.622649	-0.496844	0.0220778	-0.515982	-0.0840663	-0.971588	0.223008	-0.394247	0.383039	-0.314204	1.05315	-0.132599	0.716329	-0.331005	0.468889	-0.107852	-0.614359	-0.55099	0.981196	-0.378127	-0.0513665	-0.0886079	-0.377506	1.07982	-0.344462	-0.518779	-0.468952	0.103142	1.00099	-0.284231	-0.0727393
PD.313	training	-0.1748	0.597241	1.32709	-0.235273	-0.144164	-0.139542	-1.13091	1.21088	-0.705063	-0.0496657	-0.505361	0.784102	0.0744973	-0.484165	0.921065	0.834681	0.656633	-0.661362	0.349796	1.14722	0.782516	-0.0840663	0.596691	1.06205	-0.396242	-0.133965	0.451959	-1.03607	-0.620817	0.837206	0.528243	-1.3081	0.687492	1.13737	1.17376	-0.409394	-0.868029	-0.0513665	0.0527912	-0.535614	-1.27969	0.397723	1.07508	1.24753	0.103142	-0.425291	-0.767897	-0.0727393
PD.314	training	-0.1748	-0.753661	-1.01899	-0.235273	-0.144164	-0.139542	-0.551005	-0.0354945	0.60516	0.832683	1.64251	0.247029	0.433077	0.0701559	0.0400181	1.17436	-1.73376	-1.79176	-0.496844	-0.883199	-1.16523	-0.0840663	-0.262853	-0.825793	-0.396894	0.548888	-0.89267	1.05316	-0.229497	0.323928	-1.08394	0.605064	-0.99595	-1.09414	-0.8733	0.413379	0.241416	-0.0513665	-0.0860029	1.71878	1.07982	-0.353122	-0.527489	-1.09313	0.103142	0.0566295	0.816293	-0.0727393
PD.315	internal test	-0.1748	-0.753661	-1.1307	-0.235273	-0.144164	-0.139542	0.0556746	-0.0356983	0.891973	-0.0493851	1.70626	-0.724942	0.433077	0.689568	-0.362506	1.1744	-1.36601	-0.894051	0.349796	-1.27294	-1.16523	-0.0840663	-0.0994345	-0.825793	-0.395723	0.548722	-0.249042	-1.03605	-0.276719	-1.53336	-1.24525	0.731753	-1.00902	-0.449192	-0.721336	-0.920471	1.15654	-0.0513665	0.779667	-0.0279726	1.07982	-0.35119	-0.525927	-0.468952	0.103142	-0.700002	1.21936	-0.0727393
PD.316	training	-0.1748	-0.753661	-1.1307	-0.235273	-0.144164	-0.139542	0.0444772	-0.0374223	1.17634	0.82133	2.29723	-0.824902	0.43308	1.03379	-0.520204	1.17444	-1.73376	-1.47942	-0.496844	-1.19457	-1.16523	-0.0840663	-0.513394	-1.03555	-0.395727	0.714486	-0.977011	1.05316	-0.24592	-1.53389	-1.20825	0.903648	-1.16073	-1.22188	-0.966773	0.304169	0.537931	-0.0513665	-0.0860029	1.71878	1.07982	-0.353122	-0.527489	-1.24917	0.103142	-0.106921	0.975254	-0.0727393
PD.317	internal test	-0.1748	-0.753661	0.656785	-0.235273	-0.144164	-0.139542	-0.634408	-0.410876	0.152927	-0.0496102	-0.505361	0.741391	0.154142	-0.151838	0.094986	-0.417006	1.57602	0.0538728	0.349796	1.8096	1.43177	-0.0840663	-1.06283	1.69133	-0.394307	0.746049	0.240005	-1.0362	1.33235	0.724009	1.71581	0.969599	0.219829	1.75623	2.33947	0.328856	-1.16306	-0.0513665	1.63752	-0.623679	1.07982	-0.322491	-0.49824	1.40357	0.103142	1.31903	-1.79175	-0.0727393
PD.318	training	-0.1748	-0.753661	0.545067	-0.235273	-0.144164	-0.139542	-0.603698	-0.41117	0.187605	-2.04851	-0.505361	0.763086	0.154142	-0.157573	0.095024	-0.414992	2.12765	0.492522	0.349796	1.87886	1.10714	-0.0840663	-1.18663	1.69133	-0.417443	0.746049	0.32649	-1.15522	1.44994	0.586999	1.88933	0.969599	0.221007	2.62825	2.98087	-0.327062	-0.537402	-0.0513665	2.50172	-0.66437	1.07982	-0.315287	-0.491755	1.71566	0.103142	1.07084	-1.63148	-0.0727393
PD.319	training	-0.1748	0.597241	0.321631	-0.235273	-0.144164	-0.139542	-0.603698	-0.413239	-0.0637904	-2.04851	-0.505361	0.706581	0.154138	-0.199255	0.101095	-0.419914	2.12765	0.492522	0.349796	1.87886	1.10714	-0.0840663	-1.0529	1.69133	-0.417472	0.383039	0.287382	-1.15522	1.35312	0.450256	1.83944	0.969599	0.137553	2.39588	2.89057	-0.252101	-0.667737	-0.0513665	1.63666	-0.664346	-0.454254	-0.310917	-0.488168	1.40357	0.103142	1.35798	-1.62516	-0.0727393
PD.320	training	-0.1748	-0.753661	0.545067	-0.235273	-0.144164	-0.139542	-0.655526	-0.411056	0.331889	-2.04851	-0.505361	0.709095	0.154142	-0.105974	0.091224	-0.416701	1.39214	-0.0353978	0.349796	1.76319	1.10714	-0.0840663	-1.19039	1.48157	-0.417438	0.746049	0.240005	-1.1552	1.35378	0.45044	1.61359	0.969599	-0.245469	1.85278	2.72664	0.549181	-0.935229	-0.0513665	1.63605	-0.655291	1.07982	-0.317382	-0.493317	0.935441	0.103142	1.18906	-1.52572	-0.0727393
PD.321	training	-0.1748	0.597241	0.321631	-0.235273	-0.144164	-0.139542	-0.655526	-0.413115	0.202716	-2.04851	-0.505361	0.636809	0.154138	-0.148057	0.0990623	-0.421525	1.39214	-0.0353978	0.349796	1.76319	1.10714	-0.0840663	-1.05103	1.48157	-0.417468	0.383039	0.240005	-1.1552	1.31334	0.313852	1.56516	0.969599	-0.137359	1.62041	2.63634	0.624154	-1.06556	-0.0513665	0.770991	-0.655266	-0.454256	-0.313027	-0.489728	0.623353	0.103142	1.47619	-1.5194	-0.0727393
PD.322	training	-0.1748	0.597241	0.545067	-0.235273	-0.144164	-0.139542	-0.614514	-0.411114	0.114269	-2.04851	-0.505361	0.475569	0.154142	-0.157574	0.095023	-0.415771	1.94377	0.3805	0.349796	1.86609	1.10714	-0.0840663	-0.894696	1.48157	-0.417443	0.504043	0.240005	-1.15521	1.33214	0.123118	1.7491	0.969599	0.221007	1.8485	2.70795	0.39811	-1.02924	-0.0513665	0.775784	-0.655291	-0.731192	-0.298548	-0.47365	0.935441	0.103142	1.12693	-1.52935	-0.0727393
PD.323	training	-0.1748	1.94814	0.321631	-0.235273	-0.144164	-0.139542	-0.614514	-0.413174	-0.0645929	-2.04851	-0.505361	0.355768	0.154138	-0.199256	0.101095	-0.420648	1.94377	0.3805	0.349796	1.86609	1.10714	-0.0840663	-0.756922	1.48157	-0.417472	0.383039	0.240005	-1.15521	1.30127	-0.0680331	1.69987	0.969599	0.137597	1.61613	2.61765	0.47308	-1.15957	-0.0513665	-0.0892767	-0.655267	-0.758437	-0.294014	-0.470061	0.623353	0.103142	1.41407	-1.52302	-0.0727393
PD.324	training	-0.1748	0.597241	0.545067	-0.235273	-0.144164	-0.139542	-0.588861	-0.411156	0.0423492	-0.0493573	-0.505361	0.630227	0.154142	-0.209852	0.0989723	-0.415092	2.31152	0.601796	0.349796	1.9357	1.10714	-0.0840663	-0.867914	1.69133	-0.394345	0.383039	0.240005	-1.03621	1.31138	0.313643	1.8806	0.969599	0.687492	1.71052	2.52485	0.320666	-1.34832	-0.0513665	0.778265	-0.623671	-0.757155	-0.301192	-0.475186	1.24753	0.103142	1.28242	-1.76528	-0.0727393
PD.325	training	-0.1748	1.94814	0.321631	-0.235273	-0.144164	-0.139542	-0.588861	-0.413215	-0.330754	-0.0493573	-0.505361	0.492886	0.154138	-0.251268	0.10322	-0.42	2.31152	0.601796	0.349796	1.9357	1.10714	-0.0840663	-0.733532	1.69133	-0.394349	0.383039	0.240005	-1.03621	1.29139	0.123939	1.83089	0.969599	0.41261	1.47815	2.43455	0.395697	-1.47864	-0.0513665	-0.0867957	-0.623669	-0.780688	-0.296679	-0.47159	0.935441	0.103142	1.56956	-1.75896	-0.0727393
PD.326	training	-0.1748	0.597241	0.545067	-0.235273	-0.144164	-0.139542	-0.642614	-0.411038	0.113679	-0.0492827	-0.505361	0.477383	0.154142	-0.158876	0.0951447	-0.41678	1.57602	0.084777	0.349796	1.82003	1.10714	-0.0840663	-0.858324	1.48157	-0.394329	0.504043	0.0103615	-1.03608	1.29207	0.124066	1.60598	0.969599	0.221012	0.935046	2.27061	1.19688	-1.74614	-0.0513665	-0.087406	-0.612534	-0.757162	-0.30335	-0.476745	0.46731	0.103142	1.40063	-1.65952	-0.0727393
PD.327	training	-0.1748	1.94814	0.321631	-0.235273	-0.144164	-0.139542	-0.642614	-0.413091	-0.073773	-0.0492827	-0.505361	0.356594	0.154138	-0.204237	0.101169	-0.421587	1.57602	0.084777	0.349796	1.82003	1.10714	-0.0840663	-0.718265	1.48157	-0.394337	0.383039	0.00658196	-1.03608	1.07805	-0.0656597	1.55773	0.969599	0.137766	0.70268	2.18031	1.27192	-1.87647	-0.0513665	-0.952466	-0.612532	-0.780694	-0.298853	-0.473148	0.155222	0.103142	1.68777	-1.6532	-0.0727393
PD.328	training	-0.1748	1.94814	0.545067	-0.235273	-0.144164	-0.139542	-0.600316	-0.411097	0.0422973	-0.0492827	-0.505361	0.15959	0.154142	-0.209853	0.0989712	-0.415862	2.12765	0.492522	0.349796	1.92292	1.10714	-0.0840663	-0.57017	1.48157	-0.394342	0.383039	0.00911915	-1.03608	1.28139	-0.246733	1.74092	0.969599	0.687492	0.930766	2.25194	1.04583	-1.84015	-0.0513665	-0.947673	-0.612526	-0.857475	-0.283938	-0.45708	0.46731	0.103142	1.3385	-1.66315	-0.0727393
PD.329	training	-0.1748	3.29905	0.321631	-0.235273	-0.144164	-0.139542	-0.600316	-0.413156	-0.332338	-0.0492827	-0.505361	0.19496	0.154138	-0.251272	0.103219	-0.420725	2.12765	0.492522	0.349796	1.92292	1.10714	-0.0840663	-0.431726	1.48157	-0.394349	0.256016	0.00427857	-1.03608	0.857784	-0.253731	1.69188	0.969599	0.412631	0.6984	2.16164	1.12086	-1.97048	-0.0513665	-1.81273	-0.612524	-0.870598	-0.279256	-0.453483	0.155222	0.103142	1.62564	-1.65682	-0.0727393
PD.330	internal test	-0.1748	0.597241	0.433349	-0.235273	-0.144164	-0.139542	-0.634408	-0.412876	-0.0446651	-0.0496102	-0.505361	0.678426	0.154138	-0.185341	0.101058	-0.42151	1.57602	0.0538728	0.349796	1.8096	1.43177	-0.0840663	-0.92533	1.69133	-0.394316	0.383039	0.240005	-1.0362	1.30148	0.723906	1.67046	0.969599	0.104965	1.5238	2.24931	0.404005	-1.29344	-0.0513665	0.772462	-0.623677	-0.454224	-0.318187	-0.49465	1.09148	0.103142	1.60616	-1.78543	-0.0727393
PD.331	training	-0.1748	-0.753661	0.656785	-0.235273	-0.144164	-0.139542	-0.683297	-0.410793	0.25825	-0.0492827	-0.505361	0.70312	0.154142	-0.103922	0.0910981	-0.418439	0.840509	-0.501782	0.349796	1.69393	1.43177	-0.0840663	-1.06135	1.48157	-0.394294	0.746049	-0.0201817	-1.03608	1.30333	0.723906	1.46066	0.969599	-0.247299	0.980745	2.08526	1.2051	-1.5609	-0.0513665	0.771854	-0.612544	1.07982	-0.324552	-0.4998	0.623353	0.103142	1.43724	-1.68599	-0.0727393
PD.332	training	-0.1748	0.597241	0.433349	-0.235273	-0.144164	-0.139542	-0.683297	-0.412793	0.169257	-0.0492827	-0.505361	0.626422	0.154138	-0.145276	0.0989341	-0.422893	0.840509	-0.501782	0.349796	1.69393	1.43177	-0.0840663	-0.917901	1.48157	-0.394303	0.383039	-0.0336233	-1.03608	1.2814	0.723802	1.41672	0.969599	-0.179858	0.748315	1.9951	1.28026	-1.69128	-0.0513665	-0.0932085	-0.612543	-0.454225	-0.320263	-0.496208	0.311266	0.103142	1.72438	-1.67967	-0.0727393
PD.333	training	-0.1748	-0.753661	0.656785	-0.235273	-0.144164	-0.139542	-0.683297	-0.410793	0.25825	-0.0492827	-0.505361	0.70312	0.154142	-0.103922	0.0910981	-0.418439	0.840509	-0.501782	0.349796	1.69393	1.43177	-0.0840663	-1.06135	1.48157	-0.394294	0.746049	-0.0201817	-1.03608	1.30333	0.723906	1.46066	0.969599	-0.247299	0.980745	2.08526	1.2051	-1.5609	-0.0513665	0.771854	-0.612544	1.07982	-0.324552	-0.4998	0.623353	0.103142	1.43724	-1.68599	-0.0727393
PD.334	internal test	-0.1748	0.597241	0.656785	-0.235273	-0.144164	-0.139542	-0.644286	-0.410835	0.116587	-0.0492827	-0.505361	0.467764	0.154142	-0.15184	0.094986	-0.417663	1.39214	-0.0659277	0.349796	1.79682	1.43177	-0.0840663	-0.760776	1.48157	-0.394307	0.504043	-0.0078155	-1.03608	1.29137	0.587304	1.58547	0.969599	0.219828	0.976485	2.06656	1.05401	-1.65488	-0.0513665	-0.0884107	-0.612535	-0.731281	-0.306008	-0.480125	0.623353	0.103142	1.37511	-1.68962	-0.0727393
PD.335	training	-0.1748	-0.753661	0.656785	-0.235273	-0.144164	-0.139542	-0.634408	-0.410876	0.152927	-0.0496102	-0.505361	0.741391	0.154142	-0.151838	0.094986	-0.417006	1.57602	0.0538728	0.349796	1.8096	1.43177	-0.0840663	-1.06283	1.69133	-0.394307	0.746049	0.240005	-1.0362	1.33235	0.724009	1.71581	0.969599	0.219829	1.75623	2.33947	0.328856	-1.16306	-0.0513665	1.63752	-0.623679	1.07982	-0.322491	-0.49824	1.40357	0.103142	1.31903	-1.79175	-0.0727393
PD.336	training	-0.1748	-0.753661	0.321631	-0.235273	-0.144164	-0.139542	-0.266317	-0.860449	-0.310953	-0.0496135	-0.505361	0.574496	0.193509	-0.453403	0.0820229	-0.0698705	0.472756	0.0494901	0.349796	0.664511	0.782516	-0.0840663	-0.802631	0.432769	-0.394358	0.746049	0.240005	-1.03606	1.239	0.725385	0.868375	0.682091	0.687492	0.493558	0.367191	0.356077	-0.416224	-0.0513665	0.771853	-0.612551	1.07982	-0.324551	-0.499799	0.623353	0.103142	1.0967	-0.758394	-0.0727393
PD.337	training	-0.1748	-0.753661	0.321631	-0.235273	-0.144164	-0.139542	-0.306165	-0.882153	0.103563	0.555962	-0.322514	0.190839	0.197309	-0.314931	0.00057648	1.1529	-0.0788734	-0.392282	-0.496844	0.520389	1.75639	-0.0840663	-0.856393	0.432769	-0.394362	0.746049	-0.380216	1.05314	-0.230361	0.444832	1.05075	0.571039	0.485309	-0.326623	0.00616293	1.00021	-0.64414	-0.0513665	-0.0912145	-0.518444	1.07982	-0.335619	-0.510063	-0.156865	0.103142	1.14943	-0.507182	-0.0727393
PD.338	training	-0.1748	-0.753661	0.321631	-0.235273	-0.144164	-0.139542	-0.199299	-0.653404	0.592741	-0.0538429	0.506013	0.578937	0.0902907	-0.223359	-0.00847231	-0.132556	1.02439	0.610091	0.349796	0.609911	1.75639	-0.0840663	-0.765428	0.432769	-0.394976	0.909558	0.909197	-1.03681	0.230138	0.621338	1.2629	0.111606	-0.0987263	1.28453	0.280752	-0.894207	0.222371	-0.0513665	1.64274	-0.43942	1.07982	-0.340527	-0.515674	1.55962	0.103142	0.689339	-0.701985	-0.0727393
PD.339	training	-0.1748	-0.753661	0.209912	-0.235273	-0.144164	-0.139542	-0.0732184	-0.413132	0.591271	-0.049908	2.5083	0.26218	0.0630796	0.763214	-0.134592	-0.325254	0.28888	0.227213	0.349796	0.138128	1.10714	-0.0840663	-0.522059	0.432769	-0.394835	1.23553	-0.140672	-1.03607	-0.237901	0.577516	0.224732	0.336441	-1.10641	0.576858	-0.335088	-0.572281	0.232832	-0.0513665	0.779667	-0.0279141	1.07982	-0.35119	-0.525927	0.935441	0.103142	0.195328	-0.334413	-0.0727393
PD.340	training	-0.1748	-0.753661	0.433349	-0.235273	-0.144164	-0.139542	0.0436016	-0.497202	0.316119	-0.0498545	-0.498621	0.20356	0.0619827	0.491622	-0.161965	-0.265637	0.28888	0.014278	0.349796	0.352533	0.782516	-0.0840663	-0.464253	0.432769	-0.394362	0.746049	0.228384	-1.03607	0.570955	0.592962	0.683799	0.310826	0.671082	0.638151	0.0814786	-0.492682	0.0964377	-0.0513665	0.774461	-0.535683	1.07982	-0.333621	-0.508519	0.935441	0.103142	0.305482	-0.24331	-0.0727393
PD.341	training	-0.1748	-0.753661	0.545067	-0.235273	-0.144164	-0.139542	0.127211	-0.264406	-0.424151	-0.0504005	0.00428019	0.228775	0.0548622	-0.00420472	-0.0245825	-0.460509	1.20826	0.926293	0.349796	0.462726	1.10714	-0.0840663	-0.203843	0.432769	-0.394367	0.712342	0.407586	-1.03644	-0.123912	0.604774	0.706729	0.0763678	0.482617	1.60384	0.204393	-1.64421	0.500574	-0.0513665	1.64273	-0.43982	1.07982	-0.340506	-0.51565	2.02775	0.103142	-0.295995	-0.728722	-0.0727393
PD.342	internal test	-0.1748	-0.753661	0.433349	-0.235273	-0.144164	-0.139542	0.225719	-4.70923	-0.167417	-0.0498023	-0.505361	-0.486837	3.17622	-0.796591	-0.254427	1.89078	-0.26275	-0.0190751	0.349796	-0.322618	0.133267	-0.0840663	-0.00581653	0.432769	2.65544	0.198344	0.316127	-1.03606	0.2466	0.0716923	0.171867	-1.40923	0.408787	0.275784	-0.581128	-0.647182	0.817117	-0.0513665	0.774455	-0.535909	1.07982	-0.333603	-0.508497	0.779397	0.103142	-0.444769	-0.207452	-0.0727393
PD.343	internal test	-0.1748	-0.753661	1.43881	-0.235273	-0.144164	-0.139542	-1.07048	-4.70137	-1.35087	-0.0502777	-0.505361	1.02794	3.17618	-1.13859	0.90621	1.86508	2.12765	0.125546	0.349796	2.54106	1.75639	-0.0840663	-0.817584	2.32061	0.820251	0.435884	1.31128	-1.03646	0.52227	1.16008	2.0971	-0.228256	0.687492	2.76806	1.95881	-0.60223	-1.19359	-0.0513665	2.64775	-0.566603	-1.27727	0.384585	1.06923	2.80796	0.103142	1.40433	-3.61575	-0.0727393
PD.344	internal test	-0.1748	-0.753661	1.55053	-0.235273	-0.144164	-0.139542	-0.545005	0.18212	-0.0389337	-2.17008	-0.505361	0.533816	0.875067	-0.383096	0.578105	-1.07619	1.57602	0.7976	1.19644	0.729702	1.10714	-0.0840663	0.118599	1.27181	-0.394886	0.435886	1.31128	-1.15583	-0.14893	0.810583	0.290637	-1.03466	0.461416	2.1851	0.860685	-0.924258	0.427119	-0.0513665	1.57535	-1.31591	-1.267	1.14697	1.86103	2.18379	0.103142	-1.07849	-1.08052	-0.0727393
PD.345	training	-0.1748	-0.753661	0.433349	-0.235273	-0.144164	-0.139542	-0.569005	0.169416	-0.0846536	-0.049694	-0.505361	0.872338	0.875121	-0.447424	0.0765889	-0.981968	1.20826	0.880499	1.19644	0.796021	0.457892	-0.0840663	-0.487709	0.432769	-0.396366	0.382233	0.239651	-1.03607	1.13821	0.836156	0.209691	-0.206134	0.687492	0.75671	0.0874639	-0.129248	-0.334029	-0.0513665	0.779668	-0.0279005	1.07982	-0.35119	-0.525928	1.09148	0.103142	0.379701	-0.900779	-0.0727393
PD.346	internal test	-0.1748	-0.753661	-0.0135238	-0.235273	-0.144164	-0.139542	-0.281747	-4.89246	0.865488	-0.0497224	1.64014	-1.46692	3.2015	0.925116	-1.0721	2.11855	1.57602	0.60057	0.349796	1.06696	0.782516	-0.0840663	-1.45611	1.48157	1.16004	0.383039	-0.184459	-1.03622	2.19068	-1.53336	2.27374	0.230134	-1.80386	1.43727	2.02558	0.183986	-0.494483	-0.0513665	1.64534	-0.168675	1.07982	-0.349254	-0.524369	0.935441	0.103142	0.725608	-2.14705	-0.0727393
PD.347	internal test	-0.1748	-0.753661	1.88568	-0.235273	-0.144164	-0.139542	-0.859451	-4.73702	-0.176716	0.571872	0.0356509	0.175522	3.17961	-0.628569	-0.0894562	1.94095	0.840509	-0.0313865	0.349796	0.6935	0.782516	-0.0840663	-0.238689	0.852289	-0.39438	0.197512	-0.770542	1.05314	0.662005	0.488129	1.86389	-1.70818	-0.507334	0.386696	0.455385	0.747193	-0.921605	-0.0513665	0.33682	-0.37666	-1.45591	6.8668	4.20562	0.623353	0.103142	-0.386334	-1.59411	-0.0727393
Tajimi.1	training	-0.1748	0.597241	-0.795551	-0.235273	-0.144164	3.39553	0.655038	1.72448	-0.79257	-2.21752	-0.505361	-0.902922	0.123994	0.251436	0.0525749	1.10095	-0.81438	0.298082	0.349796	-1.4468	-0.840607	-0.0840663	2.27275	-0.406273	0.974576	-1.55757	1.02484	-1.15631	-1.26775	-0.755353	-1.82439	-1.18956	0.687492	0.570036	-0.976466	-2.22872	2.34996	-0.0513665	0.400321	-1.5056	-0.448866	0.0880396	1.1434	0.46731	0.103142	-1.74746	1.56799	-0.0727393
Tajimi.2	training	-0.1748	0.597241	-0.795551	-0.235273	-0.144164	3.39553	1.36341	-0.176878	-0.360571	-2.21753	0.06167	-2.05528	0.278231	1.47069	-1.33017	1.14417	-1.18213	0.000721817	-0.496844	-1.59214	-0.515982	-0.0840663	1.89483	-1.03555	0.974581	-1.74361	-0.221198	-1.15631	-0.980943	-1.53336	-1.56979	-0.828737	-0.0025034	-0.24125	-1.35222	-1.15389	1.93617	-0.0513665	-0.465123	-1.50524	-0.448887	0.0840407	1.1405	-0.312909	0.103142	-1.19502	1.48953	-0.0727393
Tajimi.3	training	-0.1748	0.597241	-1.46586	-0.235273	-0.144164	3.39553	1.18787	0.0441355	0.587754	-2.21694	2.56425	-1.01603	-0.217887	1.94792	-0.131992	-0.637919	-1.73376	-0.314988	1.19644	-1.95928	-0.840607	-0.0840663	1.38297	-1.87459	-0.405971	1.25562	3.43024	-1.15639	-0.0977146	-0.412103	-2.34102	0.720229	-1.26919	0.0103177	-1.79342	-1.7689	2.81147	-0.0513665	0.410074	-1.4978	-0.44662	0.0702412	1.09185	-0.468952	0.103142	-0.613357	2.06106	-0.0727393
Tajimi.4	internal test	-0.1748	0.597241	-1.35414	-0.235273	-0.144164	3.39553	-0.401269	0.579672	-0.768258	-2.21733	-0.505361	1.0069	0.0997625	-0.584653	1.06725	1.03224	-0.998256	-0.350996	1.19644	-0.639425	-0.840607	-0.0840663	0.236487	-1.24531	-0.405971	0.383038	1.72723	-1.15638	-0.0280595	0.970499	-0.700153	0.675769	0.687492	0.266693	-0.956255	-0.635648	1.55179	-0.0513665	0.399709	-1.50601	-0.45021	0.0898624	1.14637	-0.468952	0.103142	0.687995	0.765608	-0.0727393
Tajimi.5	training	-0.1748	0.597241	-1.35414	-0.235273	-0.144164	3.39553	0.679816	0.420685	0.571624	-2.21751	1.78596	-0.471517	0.194242	1.41603	-0.368695	1.23464	-0.446627	0.741997	0.349796	-1.47473	-0.515982	-0.0840663	0.997754	-0.406273	-0.393968	0.49963	1.31128	-1.15633	-0.369229	-0.170303	-0.833793	0.152534	-1.29855	1.65101	-0.828389	-3.55443	3.06917	-0.0513665	2.13578	-1.50364	-0.449494	0.0779786	1.12882	1.40357	0.103142	-0.944488	1.35302	-0.0727393
Tajimi.6	training	-0.1748	0.597241	-1.01899	-0.235273	-0.144164	3.39553	0.24785	0.473957	0.247507	-2.21752	-0.24071	0.777955	-0.247569	-0.319948	0.504987	-0.929965	-0.998256	0.0586019	1.19644	-1.06212	-0.191358	-0.0840663	0.771698	-1.66483	-0.405933	0.383038	3.34628	-1.15642	-0.355221	0.723021	-1.35263	0.727358	0.255599	0.341723	-1.2112	-1.18497	2.07806	-0.0513665	0.402359	-1.50516	-0.446486	0.0722963	1.1372	-0.156865	0.103142	-0.239239	1.23821	-0.0727393
Tajimi.7	training	-0.1748	0.597241	-1.35414	-0.235273	-0.144164	3.39553	5.10282	-0.815728	2.70969	-2.21743	3.03993	-2.51751	0.2762	2.68854	-2.8937	-0.168978	-0.0788734	3.31417	1.19644	-1.70607	-0.515982	-0.0840663	-0.204689	-1.24531	-0.410909	1.79957	5.04403	-1.15701	0.749273	-1.53336	-0.954155	0.987114	-3.90161	1.90394	-0.655998	-4.24828	4.14258	-0.0513665	2.13877	-1.50031	-0.446605	0.0820852	1.10923	0.46731	0.103142	-0.720152	1.87402	-0.0727393
Tajimi.8	internal test	-0.1748	0.597241	0.209912	-0.235273	-0.144164	3.39553	-0.49828	2.37611	-2.99452	-2.21752	-0.505361	2.24397	-2.65001	-2.80273	2.59711	-1.55702	-0.630503	-0.702946	-2.19012	0.229236	-0.515982	-0.0840663	1.12477	-0.406273	0.974898	-2.11798	2.96498	-1.15632	-0.650478	1.42776	-0.427496	-1.13002	0.687492	0.064	-0.862255	0.485538	0.324682	-0.0513665	-0.481861	-1.51097	-0.450091	0.196208	1.1994	0.155222	0.103142	1.19947	0.0613325	-0.0727393
Tajimi.9	internal test	-0.1748	0.597241	-1.35414	-0.235273	-0.144164	3.39553	4.21971	-0.531582	2.67584	-2.21691	3.14293	-2.53722	0.166425	2.76071	-3.13571	-0.444255	-2.28539	-1.70066	-0.496844	-2.12469	-0.840607	-0.0840663	1.1141	-1.87459	0.971586	1.33476	-1.21581	-1.15627	-0.521331	-1.53336	-2.85856	1.26703	-3.79127	-0.75535	-1.88863	-0.840063	2.13157	-0.0513665	-0.455285	-1.49753	-0.450071	0.0648025	1.08929	-0.937083	0.103142	-0.56399	1.60614	-0.0727393
Tajimi.10	training	-0.1748	1.94814	-0.683832	-0.235273	-0.144164	3.39553	-0.156595	0.903111	0.283288	-2.21752	-0.0659998	0.350816	0.112357	0.135982	0.0428351	1.09617	-0.81438	-0.1216	-1.34348	-1.10044	-0.515982	-0.0840663	1.86862	-0.616033	-0.393985	-2.02466	-0.347737	-1.15632	-0.882806	0.122626	-1.01358	-0.481693	0.0371215	-0.263911	-1.24378	-0.966624	1.29283	-0.0513665	-1.18013	-1.47468	-1.26194	1.51222	2.72464	-0.468952	0.103142	-0.743996	1.15659	-0.0727393
Tajimi.11	internal test	-0.1748	0.597241	-1.1307	-0.235273	-0.144164	3.39553	0.627412	2.22051	0.208221	-2.21727	-0.698499	-1.16017	0.147072	0.826138	-0.585597	1.13084	-1.36601	0.159412	-1.34348	-1.96298	-1.16523	-0.0840663	3.30617	-2.08436	-0.394465	-3.3775	-0.389708	-1.15629	-1.15279	-1.44249	-2.16437	-1.31371	0.881196	-0.35537	-1.78778	-1.66943	2.31126	-0.0513665	-0.479375	-1.52043	-0.448888	0.070251	1.23326	-0.312909	0.103142	-1.83646	2.09614	-0.0727393
Tajimi.12	internal test	-0.1748	3.29905	-1.01899	-0.235273	-0.144164	3.39553	0.686681	0.1578	0.261029	-2.21811	0.421259	0.071217	0.122941	-0.316005	0.426553	-1.04927	-1.18213	-0.314988	-0.496844	-1.40172	-0.515982	-0.0840663	2.79099	-1.45507	-0.394543	-2.48472	-0.119664	-1.15629	-1.40472	-0.287147	-2.27396	-0.147988	-0.271912	-0.544834	-1.7424	-0.90921	1.48308	-0.0513665	-2.21084	-1.52356	-0.740584	0.106273	1.27791	-0.624996	0.103142	-0.824932	1.30008	-0.0727393
Tajimi.13	training	-0.1748	1.94814	-0.460396	-0.235273	-0.144164	3.39553	0.563553	0.140059	-0.951311	-2.21752	-0.505361	0.138453	0.122934	-1.51335	0.777097	-1.01638	-1.18213	-0.314988	-0.496844	-1.45282	-0.840607	-0.0840663	2.39679	-0.825793	0.404974	-1.48897	0.451959	-1.15631	-1.15633	-0.258194	-2.28053	-0.646864	0.638339	-0.382178	-1.53446	-0.983149	1.59473	-0.0513665	-1.18587	-1.47627	-1.26094	1.6067	2.7407	-0.468952	0.103142	-0.861537	1.34585	-0.0727393
Tajimi.14	training	-0.1748	0.597241	-0.907269	-0.235273	-0.144164	3.39553	-0.117205	2.9852	0.365334	-2.21675	0.433163	-0.811966	0.101636	1.89651	-0.127911	0.927329	-2.46927	-2.67919	-2.19012	-1.92833	-0.840607	-0.0840663	2.49863	-1.66483	-0.394342	-0.133914	0.00342976	-1.15627	-1.05466	-0.411982	-2.98473	-0.573161	-0.879989	-0.53345	-1.52393	-1.23855	1.93066	-0.0513665	-0.312016	-1.46873	-1.25653	1.41475	2.65655	-0.78104	0.103142	-1.32969	1.80417	-0.0727393
Tajimi.15	training	-0.1748	0.597241	-1.1307	-0.235273	-0.144164	3.39553	1.21196	0.819107	-0.169845	-2.21753	0.370496	-0.00844738	-0.984803	-0.0959288	0.108809	-1.00578	-1.91764	-1.19263	-1.34348	-1.64115	-0.840607	-0.0840663	1.36475	-1.66483	0.97301	0.625045	0.310656	-1.15631	-1.00054	-0.0459397	-2.55315	0.716305	0.444618	-0.704366	-1.83333	-0.689862	1.84571	-0.0513665	-0.46527	-1.50537	-0.449941	0.0841093	1.14136	-0.78104	0.103142	-0.31413	1.64045	-0.0727393
Tajimi.16	internal test	-0.1748	0.597241	-1.57758	-0.235273	-0.144164	3.39553	2.60348	-0.633158	0.333463	-2.21725	1.0972	-1.15906	0.111101	2.03678	-0.667634	-0.175073	-0.26275	2.62775	1.19644	-1.80503	-0.840607	-0.0840663	0.780724	-1.03555	-0.404791	0.746049	4.40723	-1.15645	-0.0849613	-0.412121	-1.3776	0.573264	0.258709	1.47857	-1.27518	-3.47002	3.67664	-0.0513665	2.13411	-1.5034	-0.450087	0.0969976	1.13145	0.935441	0.103142	-0.735264	1.83082	-0.0727393
Acetyl-Daptomycin	external test	-0.1748	4.64995	0.656785	-0.235273	-0.144164	-3.67462	0.970254	0.87922	0.260192	-2.03811	-0.977093	-0.599229	-0.978882	0.755135	-0.765919	-0.979249	1.57602	2.17108	0.349796	-0.68916	0.782516	-0.0840663	3.16452	1.06205	-0.408009	-3.70397	0.0635602	-1.15521	-3.49167	-0.935371	-1.47845	-2.52099	-1.10023	0.808812	0.0989642	-2.83882	1.45132	-0.0513665	-2.67185	-0.207073	-0.868666	-0.303494	-0.477897	0.779397	0.103142	-3.44476	1.63772	13.7477
Anidulafungin	external test	-0.1748	-0.753661	0.321631	-0.235273	-0.144164	-3.67462	-0.666426	1.27188	-2.93211	0.615823	-1.14171	-0.198913	0.254973	-2.80273	2.02068	2.21199	-0.81438	-0.281025	0.349796	-0.519112	1.43177	-0.0840663	0.38785	1.69133	1.75037	-0.482292	1.51243	1.57045	-0.429893	-1.14133	-0.556016	-1.87989	0.687492	-1.06346	-0.934697	0.0533193	0.681275	-0.0513665	-0.089104	-0.413053	1.07982	-0.343061	-0.517117	-0.468952	0.103142	-0.194238	0.918655	-0.0727393
Caspofungin	external test	-0.1748	-0.753661	0.209912	-0.235273	-0.144164	-3.67462	0.676742	-3.40379	0.53503	-2.14167	-1.07822	-1.16216	2.61439	-0.416212	-0.512418	1.72293	0.840509	3.36487	7.12292	-0.976117	1.75639	15.8885	-0.670736	0.642529	-0.38227	0.202586	3.60466	-1.15609	0.0452054	-1.56029	0.329135	-1.86706	-0.704897	0.605632	-0.512106	-1.39901	2.12257	-0.0513665	1.638	-0.613703	0.0292857	-0.324504	-0.4992	0.46731	0.103142	-1.23868	1.58512	-0.0727393
Colistin	external test	-0.1748	-0.753661	-0.23696	-0.235273	-0.144164	-3.67462	5.21441	-0.992443	3.39832	-2.06809	2.35843	-2.51296	1.54595	2.28344	-2.94865	-0.290669	1.75989	5.01673	1.19644	-1.14995	0.782516	7.90223	-1.31916	0.642529	-0.403045	2.27997	5.79304	-1.15662	1.75278	-1.53336	-0.483575	0.056304	-4.66818	3.61837	0.958184	-5.69721	4.74797	-0.0513665	4.21979	-0.836873	1.07982	-0.272063	-0.444118	1.71566	0.103142	-2.10681	1.78604	-0.0727393
Cyclosporine	external test	4.93474	-0.753661	-1.24242	-0.235273	-0.144164	-3.67462	6.23429	-1.89497	5.35273	0.643238	4.67923	-2.62641	0.45875	3.17117	-3.89376	0.748853	-0.630503	0.212433	0.349796	-0.847013	0.457892	-0.0840663	-3.24806	-0.825793	1.24636	1.90465	-2.98848	1.57646	2.53502	-2.84297	1.77457	3.8286	-7.13395	-1.32022	0.274827	1.57466	-0.0583404	-0.0513665	-0.0860029	1.71878	1.07982	-0.353122	-0.527489	-1.87335	-9.69536	1.21861	0.65648	-0.0727393
Daptomycin	external test	-0.1748	4.64995	0.656785	-0.235273	-0.144164	-3.67462	0.966205	-0.844204	0.260192	-2.03811	-0.752852	-0.59923	1.9224	0.75541	-0.76802	-0.977259	3.04703	3.62353	3.73636	-0.127025	0.782516	-0.0840663	1.94436	2.11085	-0.408009	-2.69991	-0.0768619	-1.15521	-1.26397	-0.935371	-0.999917	-2.41289	-1.10671	0.830292	0.174455	-1.82261	0.654039	-0.0513665	-2.67185	-0.207073	-0.868665	-0.303494	-0.477897	0.779397	0.103142	-2.24618	0.556407	13.7477
Desmopressin	external test	-0.1748	-0.753661	-0.572114	-0.235273	-0.144164	3.39553	0.531807	1.77385	-0.766025	-0.0490734	-0.505361	-0.864394	0.125047	0.793526	-0.31481	1.16613	0.28888	2.57669	1.19644	-1.4236	-1.16523	-0.0840663	1.92135	-0.406273	1.33696	-1.64393	0.451959	-1.03604	-0.466653	-0.410397	-1.71843	-1.56228	0.886245	-0.0870875	-1.08784	-2.02748	1.75101	-0.0513665	0.777067	-0.410677	1.07982	-0.342504	-0.517233	0.311266	0.103142	-1.73806	1.50063	-0.0727393
Eptifibatide	external test	-0.1748	0.597241	-1.57758	-0.235273	-0.144164	3.39553	0.355327	1.04312	0.261029	-0.044364	-0.132174	0.108012	0.102022	1.57168	0.0876494	1.042	-1.54989	-0.0659277	1.19644	-2.03024	-1.81448	-0.0840663	2.46776	-1.24531	-0.395963	-1.89527	-0.0161659	-1.03602	-0.656443	-0.289642	-2.74666	-2.05245	0.0967936	-0.93078	-2.05707	-1.82616	1.91032	-0.0513665	-0.0837869	0.00636711	-0.598767	-0.342747	-0.51744	-0.624996	0.103142	-0.966317	1.98486	-0.0727393
Lanreotide	external test	-0.1748	-0.753661	-0.795551	-0.235273	-0.144164	3.39553	-0.134851	0.078305	-0.447951	-2.19995	0.355348	0.698063	-0.217746	-0.456423	0.468844	-0.505961	-0.26275	1.08825	1.19644	-0.733559	-0.515982	-0.0840663	0.104533	-0.825793	-0.405954	0.746049	4.1539	-1.15641	0.0417066	0.805522	-0.697174	-0.40171	0.572735	0.606979	-1.0572	-0.884684	1.77351	-0.0513665	1.30111	-1.47129	1.07982	0.06967	0.935234	0.155222	0.103142	0.311862	0.629373	-0.0727393
Micafungin	external test	-0.1748	1.27269	0.768503	-0.235273	-0.144164	-0.139542	-0.547779	1.27211	-1.65777	0.585053	-1.98639	-0.305288	0.254843	-0.782756	1.80562	2.2436	-0.0788734	0.581627	0.349796	-0.761899	1.43177	-0.0840663	3.29638	1.69133	1.76216	-1.42404	1.27904	1.05367	-2.42694	-1.58787	-0.374062	-2.30836	0.74259	-0.835158	-0.869684	-0.493485	0.726789	19.4679	-1.00918	-1.01798	1.07982	-0.238048	-0.330506	-0.156865	0.103142	-1.6222	1.29584	-0.0727393
Octreotide	external test	-0.1748	-0.753661	-0.795551	-0.235273	-0.144164	3.39553	0.245882	0.466024	0.0348384	-2.19998	0.239478	0.727906	-0.247517	-0.393093	0.698351	-0.72229	-0.26275	1.63764	1.19644	-1.05169	-0.191358	-0.0840663	0.197608	-1.24531	-0.405924	0.384451	4.48737	-1.15639	-0.147001	0.72219	-1.15799	0.969599	0.249451	0.434382	-1.04822	-1.10055	2.19314	-0.0513665	1.31393	-1.46027	1.07982	0.0482288	0.87069	-0.000821282	0.103142	-0.346706	1.36849	-0.0727393
Oxytocin	external test	-0.1748	-0.753661	-0.572114	-0.235273	-0.144164	3.39553	1.33191	-0.177687	-0.259373	-2.21753	-0.225645	-2.05008	0.277224	0.94399	-1.16764	1.20919	-0.0788734	2.40011	0.349796	-1.59214	-0.515982	-0.0840663	1.56619	-0.616033	1.00732	-1.48781	-0.0320258	-1.15632	-0.857839	-1.53336	-1.35891	-1.34085	0.28902	-0.00861865	-1.26522	-1.22658	2.06622	-0.0513665	0.394273	-1.51084	1.07982	0.0773549	1.17084	-0.000821282	0.103142	-1.48216	1.48321	-0.0727393
Pasireotide	external test	-0.1748	-0.753661	-1.46586	-0.235273	-0.144164	-3.67462	-0.593783	0.579838	-0.00617938	-2.12861	-0.505361	0.950562	-0.246795	-0.460002	0.857468	1.36619	-0.26275	0.948101	1.19644	-0.420179	-1.16523	-0.0840663	-1.37666	-0.825793	-0.405971	0.40621	2.6644	-1.15546	2.51207	1.30043	-0.0775558	0.969599	0.340715	0.308008	-0.491127	-0.458017	1.49518	-0.0513665	1.62621	-0.796205	1.07982	-0.30271	-0.459781	-0.624996	0.103142	0.916697	0.867302	-0.0727393
Polymyxin B	external test	-0.1748	-0.753661	-0.23696	-0.235273	-0.144164	-3.67462	2.69502	-1.4372	1.7683	-2.06809	1.76277	-2.35626	1.80657	1.70341	-2.22484	-0.585362	1.94377	4.77625	2.04308	-0.849001	0.782516	7.90223	-1.34188	0.852289	-0.402998	1.70834	5.78048	-1.15662	1.77327	-1.53336	-0.542985	0.274234	-2.7886	3.65966	1.09796	-5.47902	4.39538	-0.0513665	4.21977	-0.837003	1.07982	-0.272016	-0.444066	1.71566	0.103142	-1.91773	1.5631	-0.0727393
Quinupristin	external test	-5.28434	-0.0782101	-1.80101	-0.235273	-0.144164	-0.139542	-0.527153	-7.49385	0.0233673	-3.61505	1.84578	-0.324924	1.48997	-0.149719	-0.142073	4.69088	-1.54989	-1.24896	-0.496844	-1.0696	-0.515982	-0.0840663	-0.338701	-1.24531	-13.6291	-0.61315	-1.27896	-1.22103	1.48981	-0.718443	0.800595	0.56595	-2.36502	-1.33927	-0.0704697	-0.300847	0.666866	-0.0513665	0.336508	-0.359378	-1.53596	0.352409	1.43005	-2.02939	-9.69536	0.0784587	1.56331	-0.0727393
Terlipressin	external test	-0.1748	-0.753661	0.0981943	-0.235273	-0.144164	3.39553	0.818248	0.789865	-0.308161	-2.05792	-0.477729	-2.04533	0.171794	0.855969	-1.12133	1.18536	1.39214	3.59072	2.04308	-1.2067	-0.840607	-0.0840663	2.0404	-0.406273	-0.404736	-1.4687	0.599276	-1.15548	-1.61193	-1.53336	-1.11615	-1.32484	0.687492	1.48651	0.105271	-2.57186	2.63801	-0.0513665	1.32262	-1.45003	1.07982	0.0596926	0.818927	0.935441	0.103142	-2.77276	1.53603	-0.0727393
Vasopressin	external test	-0.1748	-0.753661	-0.572114	-0.235273	-0.144164	3.39553	0.5838	1.76539	-0.764562	-2.21752	-0.505361	-0.864621	0.122869	0.793568	-0.350668	1.17442	0.28888	2.48214	1.19644	-1.4468	-0.840607	-0.0840663	1.9617	-0.406273	1.00734	-0.927833	0.640878	-1.15632	-1.33498	-0.427937	-1.57717	-1.5305	0.687492	0.802674	-0.889474	-2.3014	2.48002	-0.0513665	1.25971	-1.5112	1.07982	0.0813263	1.17378	0.779397	0.103142	-2.0346	1.56167	-0.0727393
[truncated: 99 more columns]
